# Supplementary material for: Movement, residency, and behavioral plasticity of reef manta rays in the Samarai Islands of Papua New Guinea
Source: PLoS One. 2026 May 28;21(5):e0344615. doi: 10.1371/journal.pone.0344615 (PMC13218459; doi:10.1371/journal.pone.0344615)
Supplement: S1 Data — (XLSX) [file pone.0344615.s011.xlsx]

## Sheet: Fastloc and Argos Positions
DeployID	Ptt	Instr	Date	Type	Quality	Latitude	Longitude	Error.Radius	Error.Semi.Major.Axis	Error.Semi.Minor.Axis	Error.Ellipse.Orientation	Offset	Offset.Orientation	GPE.MSD	GPE.U	Count	Comment	Month	Hour
152724	152724	Mk10	2016-05-25 11:22:00	User	5	-10.685	150.679	NA	NA	NA	NA	NA	NA	NA	NA	NA	NA	5	22
152724	152724	Mk10	2016-06-01 12:43:00	FastGPS	5	-10.6837	150.676	NA	NA	NA	NA	NA	NA	NA	NA	NA	NA	6	12
152724	152724	Mk10	2016-06-01 16:18:00	FastGPS	6	-10.6843	150.677	NA	NA	NA	NA	NA	NA	NA	NA	NA	NA	6	16
152724	152724	Mk10	2016-06-02 17:29:00	FastGPS	4	-10.5968	150.792	NA	NA	NA	NA	NA	NA	NA	NA	NA	NA	6	17
152724	152724	Mk10	2016-06-03 14:04:00	FastGPS	8	-10.5994	150.807	NA	NA	NA	NA	NA	NA	NA	NA	NA	NA	6	14
152724	152724	Mk10	2016-06-03 15:06:00	FastGPS	5	-10.6009	150.812	NA	NA	NA	NA	NA	NA	NA	NA	NA	NA	6	15
152724	152724	Mk10	2016-06-14 15:31:00	FastGPS	5	-10.6001	150.808	NA	NA	NA	NA	NA	NA	NA	NA	NA	NA	6	15
152724	152724	Mk10	2016-06-14 21:16:00	FastGPS	4	-10.5885	150.8	NA	NA	NA	NA	NA	NA	NA	NA	NA	NA	6	21
152724	152724	Mk10	2016-06-19 11:33:00	FastGPS	8	-10.6018	150.763	NA	NA	NA	NA	NA	NA	NA	NA	NA	NA	6	11
152724	152724	Mk10	2016-06-19 12:34:00	FastGPS	5	-10.6012	150.763	NA	NA	NA	NA	NA	NA	NA	NA	NA	NA	6	12
152724	152724	Mk10	2016-06-20 16:09:00	FastGPS	7	-10.6015	150.763	NA	NA	NA	NA	NA	NA	NA	NA	NA	NA	6	16
152724	152724	Mk10	2016-06-21 07:19:00	FastGPS	5	-10.6875	150.683	NA	NA	NA	NA	NA	NA	NA	NA	NA	NA	6	7
152724	152724	Mk10	2016-06-21 08:34:00	FastGPS	5	-10.6906	150.683	NA	NA	NA	NA	NA	NA	NA	NA	NA	NA	6	8
152724	152724	Mk10	2016-06-21 14:43:00	FastGPS	4	-10.6873	150.683	NA	NA	NA	NA	NA	NA	NA	NA	NA	NA	6	14
152724	152724	Mk10	2016-06-21 16:21:00	FastGPS	6	-10.6905	150.681	NA	NA	NA	NA	NA	NA	NA	NA	NA	NA	6	16
152724	152724	Mk10	2016-06-22 13:20:00	FastGPS	4	-10.6886	150.684	NA	NA	NA	NA	NA	NA	NA	NA	NA	NA	6	13
152724	152724	Mk10	2016-06-22 17:22:00	FastGPS	6	-10.6883	150.674	NA	NA	NA	NA	NA	NA	NA	NA	NA	NA	6	17
152724	152724	Mk10	2016-06-23 08:28:00	FastGPS	8	-10.686	150.681	NA	NA	NA	NA	NA	NA	NA	NA	NA	NA	6	8
152724	152724	Mk10	2016-06-25 14:02:00	FastGPS	5	-10.6067	150.787	NA	NA	NA	NA	NA	NA	NA	NA	NA	NA	6	14
152724	152724	Mk10	2016-06-26 06:54:00	FastGPS	8	-10.6019	150.763	NA	NA	NA	NA	NA	NA	NA	NA	NA	NA	6	6
152724	152724	Mk10	2016-06-27 06:50:00	Argos	1	-10.606	150.758	564	1564	203	44	NA	NA	NA	NA	NA	NA	6	6
152724	152724	Mk10	2016-06-27 07:02:00	Argos	B	-10.6041	150.766	685	2247	208	173	NA	NA	NA	NA	NA	NA	6	7
152724	152724	Mk10	2016-06-27 07:13:00	FastGPS	7	-10.6019	150.763	NA	NA	NA	NA	NA	NA	NA	NA	NA	NA	6	7
152724	152724	Mk10	2016-06-27 18:56:00	FastGPS	6	-10.601	150.764	NA	NA	NA	NA	NA	NA	NA	NA	NA	NA	6	18
152724	152724	Mk10	2016-06-28 09:12:00	FastGPS	4	-10.6017	150.763	NA	NA	NA	NA	NA	NA	NA	NA	NA	NA	6	9
152724	152724	Mk10	2016-06-28 10:14:00	FastGPS	5	-10.6016	150.764	NA	NA	NA	NA	NA	NA	NA	NA	NA	NA	6	10
152724	152724	Mk10	2016-06-28 12:17:00	FastGPS	8	-10.6019	150.763	NA	NA	NA	NA	NA	NA	NA	NA	NA	NA	6	12
152724	152724	Mk10	2016-06-28 13:20:00	FastGPS	8	-10.6018	150.763	NA	NA	NA	NA	NA	NA	NA	NA	NA	NA	6	13
152724	152724	Mk10	2016-07-02 12:20:00	FastGPS	4	-10.6083	150.782	NA	NA	NA	NA	NA	NA	NA	NA	NA	NA	7	12
152724	152724	Mk10	2016-07-03 07:16:00	FastGPS	7	-10.608	150.779	NA	NA	NA	NA	NA	NA	NA	NA	NA	NA	7	7
152724	152724	Mk10	2016-07-03 10:48:00	FastGPS	5	-10.6159	150.792	NA	NA	NA	NA	NA	NA	NA	NA	NA	NA	7	10
152724	152724	Mk10	2016-07-03 20:58:00	FastGPS	5	-10.6191	150.76	NA	NA	NA	NA	NA	NA	NA	NA	NA	NA	7	20
152724	152724	Mk10	2016-07-04 08:23:00	FastGPS	5	-10.6879	150.684	NA	NA	NA	NA	NA	NA	NA	NA	NA	NA	7	8
152724	152724	Mk10	2016-07-04 09:17:00	Argos	B	-10.6645	150.669	9339	197615	441	152	NA	NA	NA	NA	NA	NA	7	9
152724	152724	Mk10	2016-07-04 14:37:00	FastGPS	6	-10.6847	150.679	NA	NA	NA	NA	NA	NA	NA	NA	NA	NA	7	14
152724	152724	Mk10	2016-07-05 17:27:00	FastGPS	6	-10.6895	150.68	NA	NA	NA	NA	NA	NA	NA	NA	NA	NA	7	17
152724	152724	Mk10	2016-07-06 17:47:00	FastGPS	4	-10.8499	150.818	NA	NA	NA	NA	NA	NA	NA	NA	NA	NA	7	17
152724	152724	Mk10	2016-07-08 09:36:00	FastGPS	4	-10.6852	150.678	NA	NA	NA	NA	NA	NA	NA	NA	NA	NA	7	9
152724	152724	Mk10	2016-07-09 17:03:00	FastGPS	7	-10.6852	150.61	NA	NA	NA	NA	NA	NA	NA	NA	NA	NA	7	17
152724	152724	Mk10	2016-07-14 13:41:00	FastGPS	6	-10.6864	150.681	NA	NA	NA	NA	NA	NA	NA	NA	NA	NA	7	13
152724	152724	Mk10	2016-07-14 14:59:00	FastGPS	6	-10.6847	150.678	NA	NA	NA	NA	NA	NA	NA	NA	NA	NA	7	14
152724	152724	Mk10	2016-07-17 07:19:00	FastGPS	5	-10.7538	150.812	NA	NA	NA	NA	NA	NA	NA	NA	NA	NA	7	7
152724	152724	Mk10	2016-07-22 14:14:00	FastGPS	6	-10.6019	150.763	NA	NA	NA	NA	NA	NA	NA	NA	NA	NA	7	14
152724	152724	Mk10	2016-07-22 16:45:00	FastGPS	4	-10.6028	150.764	NA	NA	NA	NA	NA	NA	NA	NA	NA	NA	7	16
152724	152724	Mk10	2016-07-23 13:16:00	FastGPS	5	-10.6024	150.764	NA	NA	NA	NA	NA	NA	NA	NA	NA	NA	7	13
152724	152724	Mk10	2016-07-23 14:32:00	FastGPS	7	-10.6014	150.763	NA	NA	NA	NA	NA	NA	NA	NA	NA	NA	7	14
152724	152724	Mk10	2016-07-23 15:50:00	FastGPS	7	-10.6015	150.763	NA	NA	NA	NA	NA	NA	NA	NA	NA	NA	7	15
152724	152724	Mk10	2016-07-23 17:19:00	FastGPS	4	-10.6016	150.763	NA	NA	NA	NA	NA	NA	NA	NA	NA	NA	7	17
152724	152724	Mk10	2016-07-24 13:42:00	FastGPS	7	-10.6862	150.682	NA	NA	NA	NA	NA	NA	NA	NA	NA	NA	7	13
152724	152724	Mk10	2016-07-26 02:43:00	FastGPS	4	-10.668	150.555	NA	NA	NA	NA	NA	NA	NA	NA	NA	NA	7	2
152724	152724	Mk10	2016-07-28 07:00:00	FastGPS	6	-10.6552	150.52	NA	NA	NA	NA	NA	NA	NA	NA	NA	NA	7	7
152724	152724	Mk10	2016-07-28 07:20:00	Argos	B	-10.6789	150.525	2314	27297	196	177	NA	NA	NA	NA	NA	NA	7	7
152724	152724	Mk10	2016-07-28 07:35:00	Argos	B	-10.6591	150.524	1213	3228	456	176	NA	NA	NA	NA	NA	NA	7	7
152724	152724	Mk10	2016-07-31 15:09:00	FastGPS	6	-10.6016	150.764	NA	NA	NA	NA	NA	NA	NA	NA	NA	NA	7	15
152724	152724	Mk10	2016-08-08 08:51:00	FastGPS	6	-10.7279	150.751	NA	NA	NA	NA	NA	NA	NA	NA	NA	NA	8	8
152724	152724	Mk10	2016-08-11 02:36:00	FastGPS	4	-10.8915	150.943	NA	NA	NA	NA	NA	NA	NA	NA	NA	NA	8	2
152724	152724	Mk10	2016-08-16 05:20:00	FastGPS	5	-10.6795	150.662	NA	NA	NA	NA	NA	NA	NA	NA	NA	NA	8	5
152724	152724	Mk10	2016-08-17 15:04:00	FastGPS	4	-10.6883	150.673	NA	NA	NA	NA	NA	NA	NA	NA	NA	NA	8	15
152724	152724	Mk10	2016-08-19 00:35:00	FastGPS	4	-10.7196	150.346	NA	NA	NA	NA	NA	NA	NA	NA	NA	NA	8	0
157295	157295	Mk10	2016-12-26 14:58:00	User	5	-10.602	150.763	NA	NA	NA	NA	NA	NA	NA	NA	NA	NA	12	0
157295	157295	Mk10	2017-01-10 18:05:00	FastGPS	5	-10.6593	150.798	NA	NA	NA	NA	NA	NA	NA	NA	NA	NA	1	18
157295	157295	Mk10	2017-01-11 04:40:00	FastGPS	4	-10.6791	150.804	NA	NA	NA	NA	NA	NA	NA	NA	NA	NA	1	4
157295	157295	Mk10	2017-01-12 03:25:00	FastGPS	7	-10.6309	150.737	NA	NA	NA	NA	NA	NA	NA	NA	NA	NA	1	3
157295	157295	Mk10	2017-01-12 04:25:00	FastGPS	4	-10.6253	150.743	NA	NA	NA	NA	NA	NA	NA	NA	NA	NA	1	4
157295	157295	Mk10	2017-01-12 22:11:00	Argos	1	-10.6364	150.761	1051	3326	331	91	NA	NA	NA	NA	NA	NA	1	22
157295	157295	Mk10	2017-01-13 01:29:00	FastGPS	5	-10.6268	150.741	NA	NA	NA	NA	NA	NA	NA	NA	NA	NA	1	1
157295	157295	Mk10	2017-01-13 03:06:00	Argos	3	-10.6254	150.743	181	424	77	85	NA	NA	NA	NA	NA	NA	1	3
157295	157295	Mk10	2017-01-13 02:29:00	FastGPS	6	-10.6276	150.739	NA	NA	NA	NA	NA	NA	NA	NA	NA	NA	1	2
157295	157295	Mk10	2017-01-13 05:18:00	Argos	3	-10.62	150.748	237	424	131	21	NA	NA	NA	NA	NA	NA	1	5
157295	157295	Mk10	2017-01-14 02:56:00	Argos	1	-10.6339	150.726	999	4030	247	101	NA	NA	NA	NA	NA	NA	1	2
157295	157295	Mk10	2017-01-14 05:02:00	Argos	B	-10.6311	150.723	8690	10766	7013	90	NA	NA	NA	NA	NA	NA	1	5
157295	157295	Mk10	2017-01-15 04:35:00	Argos	B	-10.6295	150.743	16241	130450	2021	113	NA	NA	NA	NA	NA	NA	1	4
157295	157295	Mk10	2017-01-15 05:09:00	Argos	B	-10.644	150.749	14872	110867	1994	77	NA	NA	NA	NA	NA	NA	1	5
157295	157295	Mk10	2017-02-09 02:59:00	Argos	3	-10.6326	150.727	224	991	50	101	NA	NA	NA	NA	NA	NA	2	2
157295	157295	Mk10	2017-02-09 04:13:00	FastGPS	5	-10.6264	150.741	NA	NA	NA	NA	NA	NA	NA	NA	NA	NA	2	4
157295	157295	Mk10	2017-02-09 13:57:00	Argos	B	-10.6046	150.727	9338	14131	6170	102	NA	NA	NA	NA	NA	NA	2	13
157295	157295	Mk10	2017-02-09 18:29:00	Argos	B	-10.6	150.726	10999	14279	8471	101	NA	NA	NA	NA	NA	NA	2	18
157295	157295	Mk10	2017-02-13 05:09:00	Argos	0	-10.6215	150.75	1613	7775	334	110	NA	NA	NA	NA	NA	NA	2	5
157295	157295	Mk10	2017-02-13 17:44:00	Argos	A	-10.5946	150.787	1903	37838	95	106	NA	NA	NA	NA	NA	NA	2	17
157295	157295	Mk10	2017-02-13 18:20:00	Argos	3	-10.5985	150.792	149	228	97	87	NA	NA	NA	NA	NA	NA	2	18
157295	157295	Mk10	2017-02-13 18:30:00	Argos	B	-10.5985	150.793	469	485	452	87	NA	NA	NA	NA	NA	NA	2	18
157295	157295	Mk10	2017-02-13 17:36:00	FastGPS	5	-10.5947	150.794	NA	NA	NA	NA	NA	NA	NA	NA	NA	NA	2	17
157295	157295	Mk10	2017-02-14 20:05:00	Argos	B	-10.6003	150.837	4775	25203	904	127	NA	NA	NA	NA	NA	NA	2	20
157295	157295	Mk10	2017-02-16 22:14:00	FastGPS	6	-10.5971	150.796	NA	NA	NA	NA	NA	NA	NA	NA	NA	NA	2	22
157295	157295	Mk10	2017-02-16 23:17:00	FastGPS	5	-10.6015	150.798	NA	NA	NA	NA	NA	NA	NA	NA	NA	NA	2	23
157295	157295	Mk10	2017-02-17 00:28:00	FastGPS	5	-10.606	150.799	NA	NA	NA	NA	NA	NA	NA	NA	NA	NA	2	0
157295	157295	Mk10	2017-02-17 12:02:00	FastGPS	6	-10.6153	150.809	NA	NA	NA	NA	NA	NA	NA	NA	NA	NA	2	12
157295	157295	Mk10	2017-02-17 13:02:00	FastGPS	4	-10.6175	150.81	NA	NA	NA	NA	NA	NA	NA	NA	NA	NA	2	13
157295	157295	Mk10	2017-02-17 14:11:00	Argos	3	-10.619	150.822	180	207	155	179	NA	NA	NA	NA	NA	NA	2	14
157296	157296	Mk10	2016-12-26 15:18:00	User	5	-10.6021	150.763	NA	NA	NA	NA	NA	NA	NA	NA	NA	NA	12	1
157296	157296	Mk10	2017-01-14 23:48:00	FastGPS	4	-10.631	150.746	NA	NA	NA	NA	NA	NA	NA	NA	NA	NA	1	23
157296	157296	Mk10	2017-01-22 03:07:00	Argos	3	-10.6324	150.751	203	566	72	114	NA	NA	NA	NA	NA	NA	1	3
157296	157296	Mk10	2017-01-23 02:57:00	Argos	B	-10.6315	150.751	4625	292592	73	102	NA	NA	NA	NA	NA	NA	1	2
157296	157296	Mk10	2017-01-24 02:41:00	Argos	A	-10.6314	150.753	268	1934	37	107	NA	NA	NA	NA	NA	NA	1	2
157296	157296	Mk10	2017-01-26 02:23:00	Argos	B	-10.6368	150.767	3500	98558	124	108	NA	NA	NA	NA	NA	NA	1	2
157296	157296	Mk10	2017-01-27 02:13:00	Argos	B	-10.6409	150.763	5769	9105	3655	119	NA	NA	NA	NA	NA	NA	1	2
157296	157296	Mk10	2017-01-27 03:46:00	Argos	A	-10.6249	150.763	1256	10325	152	80	NA	NA	NA	NA	NA	NA	1	3
157296	157296	Mk10	2017-01-28 02:00:00	Argos	B	-10.6325	150.758	2936	31757	271	99	NA	NA	NA	NA	NA	NA	1	2
157296	157296	Mk10	2017-01-28 03:36:00	Argos	B	-10.6296	150.762	3222	10900	952	99	NA	NA	NA	NA	NA	NA	1	3
157296	157296	Mk10	2017-01-28 05:48:00	Argos	B	-10.6267	150.761	3565	8139	1561	100	NA	NA	NA	NA	NA	NA	1	5
157296	157296	Mk10	2017-01-28 04:54:00	FastGPS	6	-10.6323	150.758	NA	NA	NA	NA	NA	NA	NA	NA	NA	NA	1	4
157296	157296	Mk10	2017-01-28 20:04:00	FastGPS	4	-10.6346	150.757	NA	NA	NA	NA	NA	NA	NA	NA	NA	NA	1	20
157296	157296	Mk10	2017-01-29 01:42:00	Argos	B	-10.605	150.781	4770	7588	2998	58	NA	NA	NA	NA	NA	NA	1	1
157296	157296	Mk10	2017-01-29 22:59:00	Argos	B	-10.62	150.773	5903	14945	2331	53	NA	NA	NA	NA	NA	NA	1	22
157296	157296	Mk10	2017-01-30 03:15:00	Argos	B	-10.6314	150.754	1433	14980	137	53	NA	NA	NA	NA	NA	NA	1	3
157296	157296	Mk10	2017-01-30 02:39:00	FastGPS	5	-10.6313	150.751	NA	NA	NA	NA	NA	NA	NA	NA	NA	NA	1	2
157296	157296	Mk10	2017-01-31 01:25:00	Argos	B	-10.6428	150.748	3069	29914	314	44	NA	NA	NA	NA	NA	NA	1	1
157296	157296	Mk10	2017-01-31 03:01:00	Argos	B	-10.636	150.755	1046	6297	173	119	NA	NA	NA	NA	NA	NA	1	3
157296	157296	Mk10	2017-01-31 02:38:00	FastGPS	6	-10.633	150.75	NA	NA	NA	NA	NA	NA	NA	NA	NA	NA	1	2
157296	157296	Mk10	2017-02-01 02:54:00	Argos	B	-10.6328	150.755	3795	110443	130	103	NA	NA	NA	NA	NA	NA	1	2
157296	157296	Mk10	2017-02-01 21:57:00	Argos	B	-10.6347	150.739	4024	8804	1839	52	NA	NA	NA	NA	NA	NA	2	21
157296	157296	Mk10	2017-02-03 02:23:00	Argos	B	-10.6333	150.732	5376	16327	1770	62	NA	NA	NA	NA	NA	NA	2	2
157296	157296	Mk10	2017-02-03 17:30:00	Argos	B	-10.6462	150.704	5603	7957	3945	75	NA	NA	NA	NA	NA	NA	2	17
157296	157296	Mk10	2017-02-03 19:10:00	Argos	B	-10.7033	150.72	2379	57694	98	93	NA	NA	NA	NA	NA	NA	2	19
157296	157296	Mk10	2017-02-03 22:10:00	Argos	B	-10.7274	150.716	2703	5604	1303	86	NA	NA	NA	NA	NA	NA	2	22
157296	157296	Mk10	2017-02-08 01:04:00	FastGPS	6	-10.6311	150.752	NA	NA	NA	NA	NA	NA	NA	NA	NA	NA	2	1
157296	157296	Mk10	2017-02-08 17:11:00	Argos	A	-10.6229	150.76	146	318	67	128	NA	NA	NA	NA	NA	NA	2	17
157296	157296	Mk10	2017-02-09 03:12:00	FastGPS	5	-10.6314	150.753	NA	NA	NA	NA	NA	NA	NA	NA	NA	NA	2	3
157296	157296	Mk10	2017-02-09 04:17:00	FastGPS	5	-10.631	150.758	NA	NA	NA	NA	NA	NA	NA	NA	NA	NA	2	4
157296	157296	Mk10	2017-02-09 06:31:00	FastGPS	4	-10.6044	150.76	NA	NA	NA	NA	NA	NA	NA	NA	NA	NA	2	6
157296	157296	Mk10	2017-02-09 15:36:00	Argos	B	-10.6251	150.767	3408	113967	101	157	NA	NA	NA	NA	NA	NA	2	15
157296	157296	Mk10	2017-02-09 17:39:00	Argos	B	-10.6134	150.76	1107	4067	301	79	NA	NA	NA	NA	NA	NA	2	17
157296	157296	Mk10	2017-02-10 00:47:00	FastGPS	6	-10.6317	150.758	NA	NA	NA	NA	NA	NA	NA	NA	NA	NA	2	0
157296	157296	Mk10	2017-02-10 02:48:00	Argos	1	-10.6399	150.786	1220	17948	82	96	NA	NA	NA	NA	NA	NA	2	2
157296	157296	Mk10	2017-02-10 05:01:00	Argos	A	-10.6308	150.754	411	1477	114	1	NA	NA	NA	NA	NA	NA	2	5
157296	157296	Mk10	2017-02-10 04:01:00	FastGPS	4	-10.6322	150.758	NA	NA	NA	NA	NA	NA	NA	NA	NA	NA	2	4
157296	157296	Mk10	2017-02-10 20:32:00	Argos	B	-10.6189	150.685	3374	6247	1822	97	NA	NA	NA	NA	NA	NA	2	20
157296	157296	Mk10	2017-02-10 21:29:00	Argos	B	-10.6281	150.738	3295	5215	2081	97	NA	NA	NA	NA	NA	NA	2	21
157296	157296	Mk10	2017-02-10 22:15:00	Argos	3	-10.6308	150.746	190	267	134	179	NA	NA	NA	NA	NA	NA	2	22
157296	157296	Mk10	2017-02-11 21:53:00	Argos	2	-10.6118	150.685	311	607	159	42	NA	NA	NA	NA	NA	NA	2	21
157296	157296	Mk10	2017-02-12 02:26:00	Argos	3	-10.6327	150.736	179	319	100	81	NA	NA	NA	NA	NA	NA	2	2
157296	157296	Mk10	2017-02-12 13:59:00	FastGPS	7	-10.6016	150.763	NA	NA	NA	NA	NA	NA	NA	NA	NA	NA	2	13
157296	157296	Mk10	2017-02-12 23:11:00	Argos	B	-10.6213	150.842	5093	8512	3047	67	NA	NA	NA	NA	NA	NA	2	23
157296	157296	Mk10	2017-02-13 02:22:00	Argos	B	-10.6226	150.792	7052	20332	2445	86	NA	NA	NA	NA	NA	NA	2	2
157296	157296	Mk10	2017-02-13 03:59:00	Argos	B	-10.6266	150.774	4522	11508	1776	67	NA	NA	NA	NA	NA	NA	2	3
157296	157296	Mk10	2017-02-13 20:50:00	FastGPS	4	-10.6326	150.748	NA	NA	NA	NA	NA	NA	NA	NA	NA	NA	2	20
157296	157296	Mk10	2017-02-13 22:04:00	Argos	B	-10.6365	150.755	5363	19304	1489	57	NA	NA	NA	NA	NA	NA	2	22
157296	157296	Mk10	2017-02-14 02:02:00	Argos	A	-10.6343	150.75	192	312	118	23	NA	NA	NA	NA	NA	NA	2	2
157296	157296	Mk10	2017-02-14 18:01:00	Argos	3	-10.6131	150.756	207	845	50	82	NA	NA	NA	NA	NA	NA	2	18
157296	157296	Mk10	2017-02-14 18:19:00	Argos	A	-10.616	150.757	196	323	119	123	NA	NA	NA	NA	NA	NA	2	18
157296	157296	Mk10	2017-02-14 22:29:00	Argos	B	-10.6228	150.757	1935	2552	1466	59	NA	NA	NA	NA	NA	NA	2	22
157296	157296	Mk10	2017-02-22 02:15:00	Argos	A	-10.6228	150.756	181	525	62	13	NA	NA	NA	NA	NA	NA	2	2
157296	157296	Mk10	2017-02-24 07:08:00	Argos	3	-10.6045	150.763	172	281	104	118	NA	NA	NA	NA	NA	NA	2	7
157296	157296	Mk10	2017-02-24 07:42:00	Argos	B	-10.6049	150.763	887	916	859	77	NA	NA	NA	NA	NA	NA	2	7
157296	157296	Mk10	2017-02-25 00:15:00	FastGPS	7	-10.5872	150.792	NA	NA	NA	NA	NA	NA	NA	NA	NA	NA	2	0
157296	157296	Mk10	2017-02-25 05:40:00	FastGPS	4	-10.5808	150.792	NA	NA	NA	NA	NA	NA	NA	NA	NA	NA	2	5
157296	157296	Mk10	2017-02-25 07:03:00	Argos	A	-10.5868	150.734	3142	47516	207	79	NA	NA	NA	NA	NA	NA	2	7
157296	157296	Mk10	2017-03-04 00:37:00	FastGPS	6	-10.6334	150.755	NA	NA	NA	NA	NA	NA	NA	NA	NA	NA	3	0
157296	157296	Mk10	2017-03-05 19:05:00	Argos	A	-10.5799	150.782	285	994	81	160	NA	NA	NA	NA	NA	NA	3	19
157296	157296	Mk10	2017-03-10 01:13:00	FastGPS	5	-10.6315	150.747	NA	NA	NA	NA	NA	NA	NA	NA	NA	NA	3	1
157296	157296	Mk10	2017-03-10 02:29:00	Argos	3	-10.6282	150.764	128	406	40	119	NA	NA	NA	NA	NA	NA	3	2
157296	157296	Mk10	2017-03-10 04:12:00	Argos	B	-10.6289	150.763	1332	1502	1181	98	NA	NA	NA	NA	NA	NA	3	4
157296	157296	Mk10	2017-03-10 03:39:00	FastGPS	7	-10.6315	150.752	NA	NA	NA	NA	NA	NA	NA	NA	NA	NA	3	3
157296	157296	Mk10	2017-03-10 14:16:00	FastGPS	6	-10.6024	150.763	NA	NA	NA	NA	NA	NA	NA	NA	NA	NA	3	14
157296	157296	Mk10	2017-03-10 17:57:00	Argos	B	-10.6327	150.762	3990	4442	3584	107	NA	NA	NA	NA	NA	NA	3	17
157296	157296	Mk10	2017-03-11 06:37:00	Argos	B	-10.6076	150.75	4030	14249	1139	72	NA	NA	NA	NA	NA	NA	3	6
157296	157296	Mk10	2017-03-11 07:56:00	Argos	B	-10.6082	150.746	4072	17081	970	73	NA	NA	NA	NA	NA	NA	3	7
157297	157297	Mk10	2016-12-19 10:50:00	User	5	-10.6021	150.763	NA	NA	NA	NA	NA	NA	NA	NA	NA	NA	12	20
157297	157297	Mk10	2016-12-21 10:27:00	FastGPS	6	-10.594	150.782	NA	NA	NA	NA	NA	NA	NA	NA	NA	NA	12	10
157297	157297	Mk10	2016-12-21 20:56:00	FastGPS	5	-10.5649	150.789	NA	NA	NA	NA	NA	NA	NA	NA	NA	NA	12	20
157297	157297	Mk10	2016-12-30 01:36:00	FastGPS	8	-10.6928	150.684	NA	NA	NA	NA	NA	NA	NA	NA	NA	NA	12	1
157297	157297	Mk10	2016-12-30 16:18:00	FastGPS	5	-10.7471	150.438	NA	NA	NA	NA	NA	NA	NA	NA	NA	NA	12	16
157297	157297	Mk10	2017-01-16 13:15:00	FastGPS	7	-10.7494	150.403	NA	NA	NA	NA	NA	NA	NA	NA	NA	NA	1	13
157297	157297	Mk10	2017-01-23 22:46:00	FastGPS	4	-10.7701	150.368	NA	NA	NA	NA	NA	NA	NA	NA	NA	NA	1	22
157297	157297	Mk10	2017-01-25 04:01:00	FastGPS	5	-10.7709	150.374	NA	NA	NA	NA	NA	NA	NA	NA	NA	NA	1	4
157297	157297	Mk10	2017-01-27 02:28:00	FastGPS	5	-10.7745	150.368	NA	NA	NA	NA	NA	NA	NA	NA	NA	NA	1	2
157297	157297	Mk10	2017-02-01 03:04:00	FastGPS	5	-10.7379	150.543	NA	NA	NA	NA	NA	NA	NA	NA	NA	NA	1	3
157297	157297	Mk10	2017-02-01 11:18:00	FastGPS	5	-10.7674	150.423	NA	NA	NA	NA	NA	NA	NA	NA	NA	NA	2	11
157297	157297	Mk10	2017-02-10 18:41:00	FastGPS	5	-10.7542	150.465	NA	NA	NA	NA	NA	NA	NA	NA	NA	NA	2	18
157297	157297	Mk10	2017-02-13 11:02:00	FastGPS	7	-10.8098	150.407	NA	NA	NA	NA	NA	NA	NA	NA	NA	NA	2	11
157298	157298	Mk10	2016-12-19 09:37:00	User	5	-10.6021	150.763	NA	NA	NA	NA	NA	NA	NA	NA	NA	NA	12	19
157298	157298	Mk10	2016-12-21 17:08:00	FastGPS	4	-10.8932	150.641	NA	NA	NA	NA	NA	NA	NA	NA	NA	NA	12	17
157298	157298	Mk10	2016-12-23 00:09:00	FastGPS	7	-10.9639	150.822	NA	NA	NA	NA	NA	NA	NA	NA	NA	NA	12	0
157298	157298	Mk10	2016-12-29 16:44:00	FastGPS	8	-10.9967	151.353	NA	NA	NA	NA	NA	NA	NA	NA	NA	NA	12	16
157298	157298	Mk10	2016-12-30 05:12:00	FastGPS	8	-11.0102	151.442	NA	NA	NA	NA	NA	NA	NA	NA	NA	NA	12	5
157298	157298	Mk10	2016-12-30 17:25:00	FastGPS	5	-11.0075	151.408	NA	NA	NA	NA	NA	NA	NA	NA	NA	NA	12	17
157298	157298	Mk10	2016-12-31 06:01:00	FastGPS	4	-11.0305	151.322	NA	NA	NA	NA	NA	NA	NA	NA	NA	NA	12	6
157298	157298	Mk10	2017-01-01 01:06:00	FastGPS	7	-10.9843	151.265	NA	NA	NA	NA	NA	NA	NA	NA	NA	NA	12	1
157298	157298	Mk10	2017-01-03 16:59:00	FastGPS	5	-10.6653	151.12	NA	NA	NA	NA	NA	NA	NA	NA	NA	NA	1	16
157298	157298	Mk10	2017-01-07 23:26:00	FastGPS	7	-10.8529	150.531	NA	NA	NA	NA	NA	NA	NA	NA	NA	NA	1	23
157298	157298	Mk10	2017-01-12 10:18:00	FastGPS	4	-10.9231	150.788	NA	NA	NA	NA	NA	NA	NA	NA	NA	NA	1	10
157298	157298	Mk10	2017-01-21 19:32:00	FastGPS	5	-10.9276	150.775	NA	NA	NA	NA	NA	NA	NA	NA	NA	NA	1	19
157298	157298	Mk10	2017-01-23 15:26:00	FastGPS	6	-10.9526	150.808	NA	NA	NA	NA	NA	NA	NA	NA	NA	NA	1	15
157298	157298	Mk10	2017-01-28 18:07:00	FastGPS	4	-10.7872	150.213	NA	NA	NA	NA	NA	NA	NA	NA	NA	NA	1	18
157298	157298	Mk10	2017-02-02 17:24:00	FastGPS	5	-10.989	151.318	NA	NA	NA	NA	NA	NA	NA	NA	NA	NA	2	17
157298	157298	Mk10	2017-02-04 19:34:00	FastGPS	4	-10.7737	151.036	NA	NA	NA	NA	NA	NA	NA	NA	NA	NA	2	19
157298	157298	Mk10	2017-02-05 00:01:00	FastGPS	6	-10.7523	150.969	NA	NA	NA	NA	NA	NA	NA	NA	NA	NA	2	0
157298	157298	Mk10	2017-02-06 02:01:00	FastGPS	6	-10.8355	151.063	NA	NA	NA	NA	NA	NA	NA	NA	NA	NA	2	2
157298	157298	Mk10	2017-02-09 02:36:00	FastGPS	5	-10.9417	151.177	NA	NA	NA	NA	NA	NA	NA	NA	NA	NA	2	2
157298	157298	Mk10	2017-02-09 07:26:00	FastGPS	4	-10.9562	151.088	NA	NA	NA	NA	NA	NA	NA	NA	NA	NA	2	7
157298	157298	Mk10	2017-02-09 23:34:00	FastGPS	4	-11.0047	151.25	NA	NA	NA	NA	NA	NA	NA	NA	NA	NA	2	23
157298	157298	Mk10	2017-02-10 06:11:00	FastGPS	4	-11.0098	151.189	NA	NA	NA	NA	NA	NA	NA	NA	NA	NA	2	6
157298	157298	Mk10	2017-02-11 03:37:00	FastGPS	4	-11.0107	151.265	NA	NA	NA	NA	NA	NA	NA	NA	NA	NA	2	3
157298	157298	Mk10	2017-02-11 08:39:00	FastGPS	5	-11.1008	151.234	NA	NA	NA	NA	NA	NA	NA	NA	NA	NA	2	8
157298	157298	Mk10	2017-02-14 16:15:00	FastGPS	6	-10.7847	150.873	NA	NA	NA	NA	NA	NA	NA	NA	NA	NA	2	16
157298	157298	Mk10	2017-02-18 19:49:00	FastGPS	5	-10.8972	150.77	NA	NA	NA	NA	NA	NA	NA	NA	NA	NA	2	19
157298	157298	Mk10	2017-02-23 21:36:00	FastGPS	8	-10.8492	150.83	NA	NA	NA	NA	NA	NA	NA	NA	NA	NA	2	21
157298	157298	Mk10	2017-02-25 13:17:00	FastGPS	6	-10.8165	150.844	NA	NA	NA	NA	NA	NA	NA	NA	NA	NA	2	13
157298	157298	Mk10	2017-02-26 20:10:00	FastGPS	7	-10.8724	150.642	NA	NA	NA	NA	NA	NA	NA	NA	NA	NA	2	20
157298	157298	Mk10	2017-03-08 03:11:00	FastGPS	5	-10.8527	151.108	NA	NA	NA	NA	NA	NA	NA	NA	NA	NA	3	3
157298	157298	Mk10	2017-03-12 00:54:00	FastGPS	5	-10.9879	151.311	NA	NA	NA	NA	NA	NA	NA	NA	NA	NA	3	0
157298	157298	Mk10	2017-03-12 13:27:00	FastGPS	4	-10.9974	151.363	NA	NA	NA	NA	NA	NA	NA	NA	NA	NA	3	13
157298	157298	Mk10	2017-03-13 03:03:00	FastGPS	4	-11.0294	151.365	NA	NA	NA	NA	NA	NA	NA	NA	NA	NA	3	3
157298	157298	Mk10	2017-03-25 04:04:00	FastGPS	4	-10.9289	150.997	NA	NA	NA	NA	NA	NA	NA	NA	NA	NA	3	4
157298	157298	Mk10	2017-05-14 09:46:00	FastGPS	4	-11.0681	151.104	NA	NA	NA	NA	NA	NA	NA	NA	NA	NA	5	9
158697	158697	Mk10	2016-05-25 13:35:00	User	5	-10.6773	150.671	NA	NA	NA	NA	NA	NA	NA	NA	NA	NA	5	16
158697	158697	Mk10	2016-05-27 06:53:00	FastGPS	6	-10.6529	150.522	NA	NA	NA	NA	NA	NA	NA	NA	NA	NA	5	6
158697	158697	Mk10	2016-05-29 10:11:00	FastGPS	5	-10.637	150.713	NA	NA	NA	NA	NA	NA	NA	NA	NA	NA	5	10
158697	158697	Mk10	2016-05-29 14:38:00	FastGPS	6	-10.628	150.769	NA	NA	NA	NA	NA	NA	NA	NA	NA	NA	5	14
158697	158697	Mk10	2016-05-29 17:30:00	FastGPS	5	-10.6222	150.759	NA	NA	NA	NA	NA	NA	NA	NA	NA	NA	5	17
162382	162382	Mk10	2016-12-19 09:19:00	User	5	-10.6021	150.763	NA	NA	NA	NA	NA	NA	NA	NA	NA	NA	12	6
162382	162382	Mk10	2016-12-27 18:12:00	FastGPS	4	-10.5491	151.024	NA	NA	NA	NA	NA	NA	NA	NA	NA	NA	12	18
162382	162382	Mk10	2016-12-27 19:35:00	FastGPS	6	-10.5582	151.011	NA	NA	NA	NA	NA	NA	NA	NA	NA	NA	12	19
162382	162382	Mk10	2016-12-27 22:39:00	FastGPS	5	-10.5707	150.986	NA	NA	NA	NA	NA	NA	NA	NA	NA	NA	12	22
162382	162382	Mk10	2016-12-28 06:01:00	FastGPS	5	-10.5433	151.012	NA	NA	NA	NA	NA	NA	NA	NA	NA	NA	12	6
162382	162382	Mk10	2016-12-28 07:01:00	FastGPS	6	-10.5484	151.019	NA	NA	NA	NA	NA	NA	NA	NA	NA	NA	12	7
162382	162382	Mk10	2016-12-28 19:38:00	FastGPS	5	-10.5509	151.01	NA	NA	NA	NA	NA	NA	NA	NA	NA	NA	12	19
162382	162382	Mk10	2016-12-29 00:37:00	FastGPS	4	-10.5727	150.923	NA	NA	NA	NA	NA	NA	NA	NA	NA	NA	12	0
162382	162382	Mk10	2016-12-29 10:06:00	FastGPS	4	-10.5486	150.953	NA	NA	NA	NA	NA	NA	NA	NA	NA	NA	12	10
162382	162382	Mk10	2017-01-16 11:14:00	FastGPS	6	-10.9012	150.627	NA	NA	NA	NA	NA	NA	NA	NA	NA	NA	1	11
162382	162382	Mk10	2017-01-21 05:59:00	FastGPS	6	-10.7353	150.484	NA	NA	NA	NA	NA	NA	NA	NA	NA	NA	1	5
162382	162382	Mk10	2017-01-25 15:28:00	FastGPS	5	-10.7736	150.492	NA	NA	NA	NA	NA	NA	NA	NA	NA	NA	1	15
162382	162382	Mk10	2017-01-31 05:22:00	FastGPS	4	-10.7574	150.52	NA	NA	NA	NA	NA	NA	NA	NA	NA	NA	1	5
162382	162382	Mk10	2017-02-10 14:08:00	FastGPS	5	-10.6001	150.767	NA	NA	NA	NA	NA	NA	NA	NA	NA	NA	2	14
162382	162382	Mk10	2017-02-10 15:16:00	FastGPS	7	-10.6013	150.763	NA	NA	NA	NA	NA	NA	NA	NA	NA	NA	2	15
162382	162382	Mk10	2017-02-13 06:18:00	FastGPS	6	-10.7349	150.503	NA	NA	NA	NA	NA	NA	NA	NA	NA	NA	2	6
162382	162382	Mk10	2017-02-16 02:39:00	FastGPS	6	-10.7628	150.891	NA	NA	NA	NA	NA	NA	NA	NA	NA	NA	2	2
162382	162382	Mk10	2017-02-19 04:03:00	FastGPS	6	-10.6214	150.759	NA	NA	NA	NA	NA	NA	NA	NA	NA	NA	2	4
162382	162382	Mk10	2017-02-24 02:06:00	FastGPS	4	-10.8377	150.924	NA	NA	NA	NA	NA	NA	NA	NA	NA	NA	2	2
162382	162382	Mk10	2017-02-26 19:24:00	FastGPS	7	-10.7156	150.734	NA	NA	NA	NA	NA	NA	NA	NA	NA	NA	2	19
162382	162382	Mk10	2017-03-03 03:47:00	FastGPS	4	-10.6719	150.825	NA	NA	NA	NA	NA	NA	NA	NA	NA	NA	3	3
162382	162382	Mk10	2017-03-04 06:11:00	FastGPS	4	-10.5656	150.788	NA	NA	NA	NA	NA	NA	NA	NA	NA	NA	3	6
162382	162382	Mk10	2017-03-14 13:32:00	FastGPS	6	-10.6034	150.796	NA	NA	NA	NA	NA	NA	NA	NA	NA	NA	3	13
162382	162382	Mk10	2017-03-16 16:45:00	FastGPS	4	-10.6179	150.824	NA	NA	NA	NA	NA	NA	NA	NA	NA	NA	3	16
162382	162382	Mk10	2017-03-27 09:40:00	FastGPS	4	-10.6349	150.78	NA	NA	NA	NA	NA	NA	NA	NA	NA	NA	3	9
162382	162382	Mk10	2017-04-03 19:30:00	FastGPS	4	-10.7291	150.76	NA	NA	NA	NA	NA	NA	NA	NA	NA	NA	4	19
162382	162382	Mk10	2017-04-06 11:55:00	FastGPS	5	-10.8155	150.793	NA	NA	NA	NA	NA	NA	NA	NA	NA	NA	4	11
162382	162382	Mk10	2017-04-10 10:28:00	FastGPS	4	-10.9145	150.804	NA	NA	NA	NA	NA	NA	NA	NA	NA	NA	4	10
162382	162382	Mk10	2017-04-23 08:35:00	FastGPS	5	-10.791	150.996	NA	NA	NA	NA	NA	NA	NA	NA	NA	NA	4	8
162382	162382	Mk10	2017-04-24 12:41:00	FastGPS	5	-10.7284	151.036	NA	NA	NA	NA	NA	NA	NA	NA	NA	NA	4	12
162382	162382	Mk10	2017-04-26 19:23:00	FastGPS	4	-10.6089	150.761	NA	NA	NA	NA	NA	NA	NA	NA	NA	NA	4	19
162382	162382	Mk10	2017-04-27 21:11:00	FastGPS	4	-10.5671	150.784	NA	NA	NA	NA	NA	NA	NA	NA	NA	NA	4	21
162382	162382	Mk10	2017-05-01 10:14:00	FastGPS	5	-10.8368	150.864	NA	NA	NA	NA	NA	NA	NA	NA	NA	NA	5	10
162382	162382	Mk10	2017-05-03 20:56:00	FastGPS	4	-10.8685	151.186	NA	NA	NA	NA	NA	NA	NA	NA	NA	NA	5	20
162382	162382	Mk10	2017-05-04 19:39:00	FastGPS	6	-10.7799	151.057	NA	NA	NA	NA	NA	NA	NA	NA	NA	NA	5	19
162382	162382	Mk10	2017-05-11 18:56:00	FastGPS	6	-10.7393	150.46	NA	NA	NA	NA	NA	NA	NA	NA	NA	NA	5	18
162382	162382	Mk10	2017-05-16 16:24:00	FastGPS	5	-10.6782	150.533	NA	NA	NA	NA	NA	NA	NA	NA	NA	NA	5	16
162382	162382	Mk10	2017-05-18 16:35:00	FastGPS	4	-10.6854	150.628	NA	NA	NA	NA	NA	NA	NA	NA	NA	NA	5	16
162382	162382	Mk10	2017-05-18 20:06:00	FastGPS	5	-10.6795	150.646	NA	NA	NA	NA	NA	NA	NA	NA	NA	NA	5	20
162382	162382	Mk10	2017-05-20 14:03:00	FastGPS	4	-10.6915	150.586	NA	NA	NA	NA	NA	NA	NA	NA	NA	NA	5	14
162382	162382	Mk10	2017-05-20 18:45:00	FastGPS	5	-10.6916	150.582	NA	NA	NA	NA	NA	NA	NA	NA	NA	NA	5	18
162382	162382	Mk10	2017-05-21 19:31:00	FastGPS	4	-10.6842	150.639	NA	NA	NA	NA	NA	NA	NA	NA	NA	NA	5	19
162382	162382	Mk10	2017-05-25 06:32:00	FastGPS	6	-10.6002	150.789	NA	NA	NA	NA	NA	NA	NA	NA	NA	NA	5	6
162382	162382	Mk10	2017-05-25 17:09:00	FastGPS	4	-10.5991	150.787	NA	NA	NA	NA	NA	NA	NA	NA	NA	NA	5	17
162382	162382	Mk10	2017-05-26 15:28:00	FastGPS	7	-10.589	150.771	NA	NA	NA	NA	NA	NA	NA	NA	NA	NA	5	15
162382	162382	Mk10	2017-05-26 17:55:00	FastGPS	7	-10.6007	150.783	NA	NA	NA	NA	NA	NA	NA	NA	NA	NA	5	17
162382	162382	Mk10	2017-05-27 06:31:00	FastGPS	4	-10.5863	150.746	NA	NA	NA	NA	NA	NA	NA	NA	NA	NA	5	6
162382	162382	Mk10	2017-06-01 11:28:00	FastGPS	4	-10.9629	150.924	NA	NA	NA	NA	NA	NA	NA	NA	NA	NA	6	11
162382	162382	Mk10	2017-06-07 19:21:00	FastGPS	4	-10.6252	150.76	NA	NA	NA	NA	NA	NA	NA	NA	NA	NA	6	19
162382	162382	Mk10	2017-06-12 05:53:00	FastGPS	5	-10.7113	150.775	NA	NA	NA	NA	NA	NA	NA	NA	NA	NA	6	5
162382	162382	Mk10	2017-06-13 15:57:00	FastGPS	5	-10.8845	150.828	NA	NA	NA	NA	NA	NA	NA	NA	NA	NA	6	15
162382	162382	Mk10	2017-06-16 07:44:00	FastGPS	4	-10.7626	150.679	NA	NA	NA	NA	NA	NA	NA	NA	NA	NA	6	7
162382	162382	Mk10	2017-06-16 14:45:00	FastGPS	5	-10.7741	150.671	NA	NA	NA	NA	NA	NA	NA	NA	NA	NA	6	14
162382	162382	Mk10	2017-06-18 09:19:00	FastGPS	4	-10.7935	150.449	NA	NA	NA	NA	NA	NA	NA	NA	NA	NA	6	9
167759	167759	Mk10	2018-05-10 09:10:00	User	5	-10.6021	150.763	NA	NA	NA	NA	NA	NA	NA	NA	NA	NA	5	19
167759	167759	Mk10	2018-05-13 16:11:00	FastGPS	6	-10.5756	150.783	NA	NA	NA	NA	NA	NA	NA	NA	NA	NA	5	16
167759	167759	Mk10	2018-05-15 16:23:00	Argos	A	-10.5709	150.78	213	407	111	49	NA	NA	NA	NA	NA	NA	5	16
167759	167759	Mk10	2018-05-15 18:54:00	FastGPS	7	-10.5691	150.787	NA	NA	NA	NA	NA	NA	NA	NA	NA	NA	5	18
167759	167759	Mk10	2018-05-18 07:32:00	Argos	B	-10.5929	150.731	5591	113268	276	168	NA	NA	NA	NA	NA	NA	5	7
167759	167759	Mk10	2018-05-20 14:46:00	FastGPS	7	-10.5638	150.715	NA	NA	NA	NA	NA	NA	NA	NA	NA	NA	5	14
167759	167759	Mk10	2018-05-20 16:07:00	FastGPS	6	-10.5669	150.721	NA	NA	NA	NA	NA	NA	NA	NA	NA	NA	5	16
167759	167759	Mk10	2018-05-23 08:31:00	Argos	B	-10.5794	150.705	1718	10950	269	58	NA	NA	NA	NA	NA	NA	5	8
167759	167759	Mk10	2018-05-23 14:43:00	FastGPS	8	-10.5711	150.716	NA	NA	NA	NA	NA	NA	NA	NA	NA	NA	5	14
167759	167759	Mk10	2018-05-23 14:46:00	Argos	B	-10.5771	150.716	1748	4965	615	56	NA	NA	NA	NA	NA	NA	5	14
167759	167759	Mk10	2018-05-23 16:40:00	Argos	B	-10.581	150.725	1720	2180	1357	91	NA	NA	NA	NA	NA	NA	5	16
167759	167759	Mk10	2018-05-23 18:08:00	FastGPS	6	-10.5567	150.715	NA	NA	NA	NA	NA	NA	NA	NA	NA	NA	5	18
167759	167759	Mk10	2018-05-24 05:25:00	Argos	2	-10.5611	150.714	479	1015	225	21	NA	NA	NA	NA	NA	NA	5	5
167759	167759	Mk10	2018-05-24 06:43:00	Argos	B	-10.5638	150.728	1193	17527	81	140	NA	NA	NA	NA	NA	NA	5	6
167759	167759	Mk10	2018-05-24 07:05:00	Argos	B	-10.5565	150.725	921	1597	530	133	NA	NA	NA	NA	NA	NA	5	7
167759	167759	Mk10	2018-05-24 07:54:00	Argos	B	-10.5534	150.722	1276	1533	1062	132	NA	NA	NA	NA	NA	NA	5	7
167759	167759	Mk10	2018-05-24 08:13:00	Argos	B	-10.5565	150.725	1670	2619	1064	137	NA	NA	NA	NA	NA	NA	5	8
167759	167759	Mk10	2018-05-24 09:47:00	Argos	B	-10.5498	150.716	1633	40791	65	144	NA	NA	NA	NA	NA	NA	5	9
167759	167759	Mk10	2018-05-25 09:33:00	Argos	B	-10.5533	150.718	5049	5349	4764	64	NA	NA	NA	NA	NA	NA	5	9
167759	167759	Mk10	2018-05-25 16:08:00	Argos	0	-10.5714	150.715	1895	28395	126	75	NA	NA	NA	NA	NA	NA	5	16
167759	167759	Mk10	2018-05-25 08:08:00	FastGPS	4	-10.5569	150.706	NA	NA	NA	NA	NA	NA	NA	NA	NA	NA	5	8
167759	167759	Mk10	2018-05-26 07:23:00	Argos	B	-10.559	150.701	8789	15410	5012	73	NA	NA	NA	NA	NA	NA	5	7
167759	167759	Mk10	2018-05-26 09:05:00	Argos	1	-10.559	150.764	933	12998	66	95	NA	NA	NA	NA	NA	NA	5	9
167759	167759	Mk10	2018-05-26 09:14:00	Argos	B	-10.5606	150.768	903	2278	358	95	NA	NA	NA	NA	NA	NA	5	9
167759	167759	Mk10	2018-05-27 06:49:00	Argos	0	-10.5582	150.727	2043	11368	367	97	NA	NA	NA	NA	NA	NA	5	6
167759	167759	Mk10	2018-05-27 07:20:00	Argos	B	-10.5577	150.729	2468	3438	1771	93	NA	NA	NA	NA	NA	NA	5	7
167759	167759	Mk10	2018-05-27 08:50:00	Argos	B	-10.5581	150.734	3325	3681	3003	115	NA	NA	NA	NA	NA	NA	5	8
167759	167759	Mk10	2018-05-27 09:41:00	Argos	B	-10.5515	150.704	1254	11276	139	9	NA	NA	NA	NA	NA	NA	5	9
167759	167759	Mk10	2018-05-27 15:47:00	Argos	B	-10.5375	150.685	2734	3504	2132	25	NA	NA	NA	NA	NA	NA	5	15
167759	167759	Mk10	2018-05-28 07:04:00	Argos	B	-10.5709	150.712	1254	7628	206	11	NA	NA	NA	NA	NA	NA	5	7
167759	167759	Mk10	2018-05-28 09:27:00	Argos	B	-10.544	150.72	1062	1585	711	64	NA	NA	NA	NA	NA	NA	5	9
167759	167759	Mk10	2018-05-28 08:44:00	FastGPS	4	-10.5564	150.715	NA	NA	NA	NA	NA	NA	NA	NA	NA	NA	5	8
167759	167759	Mk10	2018-05-28 08:48:00	Argos	2	-10.5515	150.71	484	913	256	30	NA	NA	NA	NA	NA	NA	5	8
167759	167759	Mk10	2018-05-28 12:08:00	FastGPS	6	-10.5569	150.715	NA	NA	NA	NA	NA	NA	NA	NA	NA	NA	5	12
167759	167759	Mk10	2018-05-29 08:37:00	Argos	B	-10.4768	150.648	6568	10056	4289	141	NA	NA	NA	NA	NA	NA	5	8
167759	167759	Mk10	2018-05-31 17:30:00	Argos	B	-10.7128	150.532	17529	NA	NA	NA	NA	NA	NA	NA	NA	NA	5	17
167759	167759	Mk10	2018-05-31 16:14:00	FastGPS	5	-10.7541	150.675	NA	NA	NA	NA	NA	NA	NA	NA	NA	NA	5	16
167759	167759	Mk10	2018-06-01 09:36:00	FastGPS	6	-10.7659	150.674	NA	NA	NA	NA	NA	NA	NA	NA	NA	NA	5	9
167759	167759	Mk10	2018-06-02 05:46:00	FastGPS	7	-10.7596	150.904	NA	NA	NA	NA	NA	NA	NA	NA	NA	NA	6	5
167759	167759	Mk10	2018-06-04 17:16:00	FastGPS	6	-10.6349	150.755	NA	NA	NA	NA	NA	NA	NA	NA	NA	NA	6	17
167759	167759	Mk10	2018-06-05 15:43:00	Argos	3	-10.5578	150.713	245	375	160	86	NA	NA	NA	NA	NA	NA	6	15
167759	167759	Mk10	2018-06-05 09:06:00	FastGPS	4	-10.5711	150.716	NA	NA	NA	NA	NA	NA	NA	NA	NA	NA	6	9
167759	167759	Mk10	2018-06-06 06:36:00	Argos	A	-10.5406	150.793	2277	53131	97	109	NA	NA	NA	NA	NA	NA	6	6
167759	167759	Mk10	2018-06-05 22:31:00	FastGPS	5	-10.5757	150.784	NA	NA	NA	NA	NA	NA	NA	NA	NA	NA	6	22
167759	167759	Mk10	2018-06-06 15:32:00	Argos	A	-10.5475	150.794	266	1143	61	103	NA	NA	NA	NA	NA	NA	6	15
167759	167759	Mk10	2018-06-06 06:14:00	FastGPS	4	-10.5373	150.789	NA	NA	NA	NA	NA	NA	NA	NA	NA	NA	6	6
167759	167759	Mk10	2018-06-06 18:28:00	FastGPS	6	-10.5408	150.786	NA	NA	NA	NA	NA	NA	NA	NA	NA	NA	6	18
167759	167759	Mk10	2018-06-07 08:20:00	Argos	B	-10.5672	150.777	3362	7702	1467	108	NA	NA	NA	NA	NA	NA	6	8
167759	167759	Mk10	2018-06-07 09:10:00	FastGPS	5	-10.5594	150.715	NA	NA	NA	NA	NA	NA	NA	NA	NA	NA	6	9
167759	167759	Mk10	2018-06-08 06:47:00	Argos	A	-10.5394	150.785	305	1073	86	176	NA	NA	NA	NA	NA	NA	6	6
167759	167759	Mk10	2018-06-08 07:27:00	Argos	A	-10.5258	150.79	585	2182	156	6	NA	NA	NA	NA	NA	NA	6	7
167759	167759	Mk10	2018-06-08 07:55:00	Argos	2	-10.5378	150.792	335	606	184	178	NA	NA	NA	NA	NA	NA	6	7
167759	167759	Mk10	2018-06-08 08:54:00	Argos	B	-10.5256	150.775	1230	1530	988	115	NA	NA	NA	NA	NA	NA	6	8
167759	167759	Mk10	2018-06-08 13:06:00	FastGPS	8	-10.5358	150.788	NA	NA	NA	NA	NA	NA	NA	NA	NA	NA	6	13
167759	167759	Mk10	2018-06-13 18:07:00	FastGPS	4	-10.6165	150.816	NA	NA	NA	NA	NA	NA	NA	NA	NA	NA	6	18
167759	167759	Mk10	2018-06-15 06:20:00	FastGPS	6	-10.5713	150.717	NA	NA	NA	NA	NA	NA	NA	NA	NA	NA	6	6
167759	167759	Mk10	2018-06-15 13:25:00	FastGPS	7	-10.5669	150.722	NA	NA	NA	NA	NA	NA	NA	NA	NA	NA	6	13
167759	167759	Mk10	2018-06-16 07:28:00	Argos	B	-10.5811	150.71	3938	153079	101	2	NA	NA	NA	NA	NA	NA	6	7
167759	167759	Mk10	2018-06-16 08:28:00	Argos	3	-10.57	150.717	235	276	198	15	NA	NA	NA	NA	NA	NA	6	8
167759	167759	Mk10	2018-06-16 07:36:00	FastGPS	5	-10.5712	150.716	NA	NA	NA	NA	NA	NA	NA	NA	NA	NA	6	7
167759	167759	Mk10	2018-06-16 08:37:00	FastGPS	4	-10.571	150.716	NA	NA	NA	NA	NA	NA	NA	NA	NA	NA	6	8
167759	167759	Mk10	2018-06-16 13:42:00	FastGPS	5	-10.5562	150.715	NA	NA	NA	NA	NA	NA	NA	NA	NA	NA	6	13
167759	167759	Mk10	2018-06-16 15:46:00	FastGPS	7	-10.562	150.714	NA	NA	NA	NA	NA	NA	NA	NA	NA	NA	6	15
167759	167759	Mk10	2018-06-17 08:10:00	Argos	A	-10.5761	150.713	417	1333	130	34	NA	NA	NA	NA	NA	NA	6	8
167759	167759	Mk10	2018-06-17 09:31:00	FastGPS	4	-10.5714	150.717	NA	NA	NA	NA	NA	NA	NA	NA	NA	NA	6	9
167759	167759	Mk10	2018-06-17 16:10:00	FastGPS	8	-10.5644	150.717	NA	NA	NA	NA	NA	NA	NA	NA	NA	NA	6	16
167759	167759	Mk10	2018-06-18 07:52:00	Argos	B	-10.5537	150.693	6773	15383	2981	120	NA	NA	NA	NA	NA	NA	6	7
167759	167759	Mk10	2018-06-18 08:07:00	Argos	3	-10.571	150.711	153	338	68	94	NA	NA	NA	NA	NA	NA	6	8
167759	167759	Mk10	2018-06-18 09:30:00	Argos	2	-10.5714	150.715	253	425	150	154	NA	NA	NA	NA	NA	NA	6	9
167759	167759	Mk10	2018-06-18 16:26:00	Argos	A	-10.5558	150.715	180	504	64	102	NA	NA	NA	NA	NA	NA	6	16
167759	167759	Mk10	2018-06-18 15:46:00	FastGPS	8	-10.5566	150.715	NA	NA	NA	NA	NA	NA	NA	NA	NA	NA	6	15
167759	167759	Mk10	2018-06-18 16:46:00	FastGPS	7	-10.5566	150.715	NA	NA	NA	NA	NA	NA	NA	NA	NA	NA	6	16
167759	167759	Mk10	2018-06-19 08:00:00	Argos	B	-10.5195	150.72	3948	4529	3440	65	NA	NA	NA	NA	NA	NA	6	8
167759	167759	Mk10	2018-06-19 16:15:00	Argos	A	-10.5543	150.723	283	2409	33	80	NA	NA	NA	NA	NA	NA	6	16
167759	167759	Mk10	2018-06-19 17:31:00	Argos	2	-10.5555	150.712	440	1948	99	114	NA	NA	NA	NA	NA	NA	6	17
167759	167759	Mk10	2018-06-20 17:52:00	FastGPS	4	-10.5589	150.715	NA	NA	NA	NA	NA	NA	NA	NA	NA	NA	6	17
167759	167759	Mk10	2018-06-21 06:14:00	FastGPS	6	-10.5643	150.717	NA	NA	NA	NA	NA	NA	NA	NA	NA	NA	6	6
167759	167759	Mk10	2018-06-21 19:35:00	Argos	A	-10.5652	150.716	604	3199	113	36	NA	NA	NA	NA	NA	NA	6	19
167759	167759	Mk10	2018-06-21 10:13:00	FastGPS	6	-10.5565	150.727	NA	NA	NA	NA	NA	NA	NA	NA	NA	NA	6	10
167759	167759	Mk10	2018-06-21 20:13:00	Argos	B	-10.5643	150.715	683	7903	59	48	NA	NA	NA	NA	NA	NA	6	20
167759	167759	Mk10	2018-06-21 21:05:00	Argos	3	-10.5683	150.716	177	395	79	41	NA	NA	NA	NA	NA	NA	6	21
167759	167759	Mk10	2018-06-22 06:34:00	Argos	B	-10.5663	150.705	3182	3360	3013	131	NA	NA	NA	NA	NA	NA	6	6
167759	167759	Mk10	2018-06-22 06:45:00	Argos	B	-10.5648	150.712	2859	4307	1897	127	NA	NA	NA	NA	NA	NA	6	6
167759	167759	Mk10	2018-06-22 07:19:00	Argos	B	-10.5666	150.72	1429	28171	72	159	NA	NA	NA	NA	NA	NA	6	7
167759	167759	Mk10	2018-06-22 09:02:00	Argos	B	-10.5529	150.707	1422	6126	330	5	NA	NA	NA	NA	NA	NA	6	9
167759	167759	Mk10	2018-06-22 09:04:00	Argos	B	-10.5537	150.707	1319	4803	362	5	NA	NA	NA	NA	NA	NA	6	9
167759	167759	Mk10	2018-06-21 23:43:00	FastGPS	5	-10.564	150.716	NA	NA	NA	NA	NA	NA	NA	NA	NA	NA	6	23
167759	167759	Mk10	2018-06-22 20:44:00	Argos	B	-10.5613	150.712	3080	5668	1673	52	NA	NA	NA	NA	NA	NA	6	20
167759	167759	Mk10	2018-06-23 07:15:00	Argos	B	-10.5553	150.708	2843	62802	128	128	NA	NA	NA	NA	NA	NA	6	7
167759	167759	Mk10	2018-06-23 07:52:00	Argos	B	-10.5562	150.711	2977	14649	604	128	NA	NA	NA	NA	NA	NA	6	7
167759	167759	Mk10	2018-06-23 09:24:00	Argos	2	-10.565	150.719	457	1455	143	101	NA	NA	NA	NA	NA	NA	6	9
167759	167759	Mk10	2018-06-24 08:38:00	Argos	B	-10.5824	150.758	11390	26838	4833	114	NA	NA	NA	NA	NA	NA	6	8
167759	167759	Mk10	2018-06-24 09:05:00	Argos	A	-10.5668	150.723	353	2896	43	105	NA	NA	NA	NA	NA	NA	6	9
167759	167759	Mk10	2018-06-24 16:41:00	Argos	B	-10.5712	150.726	1541	4888	485	47	NA	NA	NA	NA	NA	NA	6	16
167759	167759	Mk10	2018-06-24 17:04:00	Argos	B	-10.5725	150.726	1188	1874	752	58	NA	NA	NA	NA	NA	NA	6	17
167759	167759	Mk10	2018-06-25 06:49:00	Argos	B	-10.5646	150.727	2055	14344	294	84	NA	NA	NA	NA	NA	NA	6	6
167759	167759	Mk10	2018-06-25 07:05:00	Argos	A	-10.5589	150.709	564	3546	89	100	NA	NA	NA	NA	NA	NA	6	7
167759	167759	Mk10	2018-06-25 08:22:00	Argos	B	-10.5531	150.712	1119	13168	95	100	NA	NA	NA	NA	NA	NA	6	8
167759	167759	Mk10	2018-06-25 09:42:00	Argos	B	-10.5516	150.714	1541	2317	1025	100	NA	NA	NA	NA	NA	NA	6	9
167759	167759	Mk10	2018-06-25 16:53:00	Argos	3	-10.57	150.717	174	220	137	63	NA	NA	NA	NA	NA	NA	6	16
167759	167759	Mk10	2018-06-25 14:00:00	FastGPS	5	-10.5707	150.716	NA	NA	NA	NA	NA	NA	NA	NA	NA	NA	6	14
167759	167759	Mk10	2018-06-26 06:19:00	Argos	B	-10.5604	150.73	2977	109003	81	84	NA	NA	NA	NA	NA	NA	6	6
167759	167759	Mk10	2018-06-26 08:12:00	Argos	B	-10.563	150.716	2220	4273	1153	90	NA	NA	NA	NA	NA	NA	6	8
167759	167759	Mk10	2018-06-26 08:28:00	Argos	B	-10.561	150.716	1699	22596	127	112	NA	NA	NA	NA	NA	NA	6	8
167759	167759	Mk10	2018-06-26 09:31:00	Argos	B	-10.5622	150.715	2291	3297	1591	93	NA	NA	NA	NA	NA	NA	6	9
167759	167759	Mk10	2018-06-26 10:02:00	Argos	A	-10.5574	150.705	169	207	136	81	NA	NA	NA	NA	NA	NA	6	10
167759	167759	Mk10	2018-06-26 17:13:00	Argos	A	-10.5684	150.723	151	252	90	71	NA	NA	NA	NA	NA	NA	6	17
167759	167759	Mk10	2018-06-26 11:43:00	FastGPS	4	-10.5577	150.714	NA	NA	NA	NA	NA	NA	NA	NA	NA	NA	6	11
167759	167759	Mk10	2018-06-27 08:10:00	Argos	B	-10.5357	150.683	3694	4645	2937	150	NA	NA	NA	NA	NA	NA	6	8
167759	167759	Mk10	2018-06-27 09:02:00	Argos	B	-10.575	150.703	2780	59856	129	46	NA	NA	NA	NA	NA	NA	6	9
167759	167759	Mk10	2018-06-27 09:45:00	Argos	B	-10.5604	150.715	1924	5809	637	53	NA	NA	NA	NA	NA	NA	6	9
167759	167759	Mk10	2018-06-27 14:46:00	Argos	B	-10.5533	150.703	1489	6833	324	144	NA	NA	NA	NA	NA	NA	6	14
167759	167759	Mk10	2018-06-29 09:00:00	Argos	1	-10.6878	150.684	515	2472	107	102	NA	NA	NA	NA	NA	NA	6	9
167759	167759	Mk10	2018-06-30 14:29:00	FastGPS	5	-10.7672	150.674	NA	NA	NA	NA	NA	NA	NA	NA	NA	NA	6	14
167759	167759	Mk10	2018-07-14 16:29:00	Argos	B	-10.5663	150.721	10723	690219	166	69	NA	NA	NA	NA	NA	NA	7	16
167759	167759	Mk10	2018-07-17 15:57:00	Argos	A	-10.5562	150.716	173	500	60	85	NA	NA	NA	NA	NA	NA	7	15
168375	168375	Mk10	2018-05-10 10:40:00	User	5	-10.6021	150.763	NA	NA	NA	NA	NA	NA	NA	NA	NA	NA	5	20
168375	168375	Mk10	2018-05-10 18:40:00	FastGPS	6	-10.6232	150.76	NA	NA	NA	NA	NA	NA	NA	NA	NA	NA	5	18
168375	168375	Mk10	2018-05-11 11:54:00	FastGPS	4	-10.5912	150.8	NA	NA	NA	NA	NA	NA	NA	NA	NA	NA	5	11
168375	168375	Mk10	2018-05-11 13:18:00	FastGPS	4	-10.5922	150.798	NA	NA	NA	NA	NA	NA	NA	NA	NA	NA	5	13
168375	168375	Mk10	2018-05-11 14:26:00	FastGPS	8	-10.5915	150.797	NA	NA	NA	NA	NA	NA	NA	NA	NA	NA	5	14
168375	168375	Mk10	2018-05-11 15:30:00	FastGPS	5	-10.5913	150.793	NA	NA	NA	NA	NA	NA	NA	NA	NA	NA	5	15
168375	168375	Mk10	2018-05-11 16:31:00	FastGPS	6	-10.5942	150.788	NA	NA	NA	NA	NA	NA	NA	NA	NA	NA	5	16
168375	168375	Mk10	2018-05-12 02:37:00	FastGPS	5	-10.5906	150.726	NA	NA	NA	NA	NA	NA	NA	NA	NA	NA	5	2
168375	168375	Mk10	2018-05-13 12:09:00	FastGPS	6	-10.5626	150.745	NA	NA	NA	NA	NA	NA	NA	NA	NA	NA	5	12
168375	168375	Mk10	2018-05-13 20:12:00	FastGPS	7	-10.598	150.756	NA	NA	NA	NA	NA	NA	NA	NA	NA	NA	5	20
168375	168375	Mk10	2018-05-14 02:37:00	FastGPS	5	-10.599	150.761	NA	NA	NA	NA	NA	NA	NA	NA	NA	NA	5	2
168375	168375	Mk10	2018-05-14 07:23:00	FastGPS	6	-10.5966	150.771	NA	NA	NA	NA	NA	NA	NA	NA	NA	NA	5	7
168375	168375	Mk10	2018-05-14 15:52:00	FastGPS	8	-10.5929	150.792	NA	NA	NA	NA	NA	NA	NA	NA	NA	NA	5	15
168375	168375	Mk10	2018-05-14 20:24:00	FastGPS	4	-10.6112	150.753	NA	NA	NA	NA	NA	NA	NA	NA	NA	NA	5	20
168375	168375	Mk10	2018-05-16 16:30:00	FastGPS	7	-10.5775	150.715	NA	NA	NA	NA	NA	NA	NA	NA	NA	NA	5	16
168375	168375	Mk10	2018-05-16 17:41:00	FastGPS	4	-10.5771	150.715	NA	NA	NA	NA	NA	NA	NA	NA	NA	NA	5	17
168375	168375	Mk10	2018-05-17 13:03:00	FastGPS	6	-10.5757	150.799	NA	NA	NA	NA	NA	NA	NA	NA	NA	NA	5	13
168375	168375	Mk10	2018-05-18 06:36:00	FastGPS	4	-10.571	150.724	NA	NA	NA	NA	NA	NA	NA	NA	NA	NA	5	6
168375	168375	Mk10	2018-05-18 07:37:00	FastGPS	6	-10.5704	150.715	NA	NA	NA	NA	NA	NA	NA	NA	NA	NA	5	7
168375	168375	Mk10	2018-05-18 09:36:00	FastGPS	6	-10.5636	150.714	NA	NA	NA	NA	NA	NA	NA	NA	NA	NA	5	9
168375	168375	Mk10	2018-05-18 14:23:00	FastGPS	7	-10.5557	150.716	NA	NA	NA	NA	NA	NA	NA	NA	NA	NA	5	14
168375	168375	Mk10	2018-05-19 12:07:00	FastGPS	6	-10.5571	150.706	NA	NA	NA	NA	NA	NA	NA	NA	NA	NA	5	12
168375	168375	Mk10	2018-05-19 14:41:00	FastGPS	6	-10.5541	150.706	NA	NA	NA	NA	NA	NA	NA	NA	NA	NA	5	14
168375	168375	Mk10	2018-05-19 15:50:00	FastGPS	7	-10.5548	150.706	NA	NA	NA	NA	NA	NA	NA	NA	NA	NA	5	15
168375	168375	Mk10	2018-05-19 17:02:00	FastGPS	4	-10.5624	150.701	NA	NA	NA	NA	NA	NA	NA	NA	NA	NA	5	17
168375	168375	Mk10	2018-05-19 19:13:00	FastGPS	4	-10.5706	150.716	NA	NA	NA	NA	NA	NA	NA	NA	NA	NA	5	19
168375	168375	Mk10	2018-05-20 02:04:00	FastGPS	5	-10.5839	150.78	NA	NA	NA	NA	NA	NA	NA	NA	NA	NA	5	2
168375	168375	Mk10	2018-05-20 14:32:00	FastGPS	5	-10.5596	150.707	NA	NA	NA	NA	NA	NA	NA	NA	NA	NA	5	14
168375	168375	Mk10	2018-05-20 17:22:00	FastGPS	6	-10.5547	150.706	NA	NA	NA	NA	NA	NA	NA	NA	NA	NA	5	17
168375	168375	Mk10	2018-05-21 16:05:00	FastGPS	6	-10.5572	150.707	NA	NA	NA	NA	NA	NA	NA	NA	NA	NA	5	16
168375	168375	Mk10	2018-05-21 17:14:00	FastGPS	5	-10.5545	150.706	NA	NA	NA	NA	NA	NA	NA	NA	NA	NA	5	17
168375	168375	Mk10	2018-05-22 17:00:00	FastGPS	5	-10.5589	150.712	NA	NA	NA	NA	NA	NA	NA	NA	NA	NA	5	17
168375	168375	Mk10	2018-05-23 10:03:00	FastGPS	5	-10.5573	150.728	NA	NA	NA	NA	NA	NA	NA	NA	NA	NA	5	10
168375	168375	Mk10	2018-05-23 12:36:00	FastGPS	4	-10.5709	150.716	NA	NA	NA	NA	NA	NA	NA	NA	NA	NA	5	12
168375	168375	Mk10	2018-05-24 08:46:00	FastGPS	4	-10.558	150.729	NA	NA	NA	NA	NA	NA	NA	NA	NA	NA	5	8
168375	168375	Mk10	2018-05-25 01:55:00	FastGPS	8	-10.5904	150.726	NA	NA	NA	NA	NA	NA	NA	NA	NA	NA	5	1
168375	168375	Mk10	2018-05-25 08:04:00	FastGPS	6	-10.5691	150.724	NA	NA	NA	NA	NA	NA	NA	NA	NA	NA	5	8
168375	168375	Mk10	2018-05-25 09:09:00	FastGPS	4	-10.5675	150.723	NA	NA	NA	NA	NA	NA	NA	NA	NA	NA	5	9
168375	168375	Mk10	2018-05-25 10:34:00	FastGPS	7	-10.5673	150.722	NA	NA	NA	NA	NA	NA	NA	NA	NA	NA	5	10
168375	168375	Mk10	2018-05-25 15:51:00	FastGPS	5	-10.5721	150.702	NA	NA	NA	NA	NA	NA	NA	NA	NA	NA	5	15
168375	168375	Mk10	2018-05-25 17:05:00	FastGPS	5	-10.5702	150.716	NA	NA	NA	NA	NA	NA	NA	NA	NA	NA	5	17
168375	168375	Mk10	2018-05-27 06:38:00	FastGPS	4	-10.593	150.726	NA	NA	NA	NA	NA	NA	NA	NA	NA	NA	5	6
168375	168375	Mk10	2018-05-27 11:38:00	FastGPS	5	-10.557	150.715	NA	NA	NA	NA	NA	NA	NA	NA	NA	NA	5	11
168375	168375	Mk10	2018-05-27 13:50:00	FastGPS	6	-10.571	150.715	NA	NA	NA	NA	NA	NA	NA	NA	NA	NA	5	13
168375	168375	Mk10	2018-05-28 07:07:00	Argos	2	-10.5954	150.727	413	1012	168	63	NA	NA	NA	NA	NA	NA	5	7
168375	168375	Mk10	2018-05-28 06:39:00	FastGPS	4	-10.5925	150.726	NA	NA	NA	NA	NA	NA	NA	NA	NA	NA	5	6
168375	168375	Mk10	2018-05-28 07:43:00	FastGPS	6	-10.5927	150.726	NA	NA	NA	NA	NA	NA	NA	NA	NA	NA	5	7
168375	168375	Mk10	2018-05-28 21:38:00	FastGPS	5	-10.5838	150.751	NA	NA	NA	NA	NA	NA	NA	NA	NA	NA	5	21
168375	168375	Mk10	2018-05-30 03:38:00	FastGPS	5	-10.5875	150.726	NA	NA	NA	NA	NA	NA	NA	NA	NA	NA	5	3
168375	168375	Mk10	2018-05-30 06:59:00	FastGPS	4	-10.5766	150.716	NA	NA	NA	NA	NA	NA	NA	NA	NA	NA	5	6
168375	168375	Mk10	2018-05-31 13:38:00	FastGPS	8	-10.7503	150.683	NA	NA	NA	NA	NA	NA	NA	NA	NA	NA	5	13
168375	168375	Mk10	2018-06-01 00:32:00	FastGPS	5	-10.6172	150.757	NA	NA	NA	NA	NA	NA	NA	NA	NA	NA	5	0
168375	168375	Mk10	2018-06-01 07:00:00	FastGPS	5	-10.577	150.715	NA	NA	NA	NA	NA	NA	NA	NA	NA	NA	5	7
168375	168375	Mk10	2018-06-01 08:09:00	FastGPS	5	-10.5765	150.716	NA	NA	NA	NA	NA	NA	NA	NA	NA	NA	5	8
168375	168375	Mk10	2018-06-02 16:15:00	Argos	B	-10.5649	150.72	8269	234552	291	24	NA	NA	NA	NA	NA	NA	6	16
168375	168375	Mk10	2018-06-02 16:24:00	Argos	B	-10.5576	150.725	2698	14040	518	25	NA	NA	NA	NA	NA	NA	6	16
168375	168375	Mk10	2018-06-02 12:26:00	FastGPS	7	-10.5669	150.723	NA	NA	NA	NA	NA	NA	NA	NA	NA	NA	6	12
168375	168375	Mk10	2018-06-02 16:38:00	FastGPS	6	-10.5577	150.729	NA	NA	NA	NA	NA	NA	NA	NA	NA	NA	6	16
168375	168375	Mk10	2018-06-03 01:05:00	FastGPS	7	-10.5827	150.766	NA	NA	NA	NA	NA	NA	NA	NA	NA	NA	6	1
168375	168375	Mk10	2018-06-04 01:09:00	FastGPS	6	-10.5845	150.736	NA	NA	NA	NA	NA	NA	NA	NA	NA	NA	6	1
168375	168375	Mk10	2018-06-04 07:14:00	FastGPS	5	-10.5712	150.716	NA	NA	NA	NA	NA	NA	NA	NA	NA	NA	6	7
168375	168375	Mk10	2018-06-04 09:51:00	FastGPS	5	-10.5705	150.716	NA	NA	NA	NA	NA	NA	NA	NA	NA	NA	6	9
168375	168375	Mk10	2018-06-04 12:31:00	FastGPS	6	-10.5628	150.707	NA	NA	NA	NA	NA	NA	NA	NA	NA	NA	6	12
168375	168375	Mk10	2018-06-04 14:07:00	FastGPS	4	-10.5572	150.716	NA	NA	NA	NA	NA	NA	NA	NA	NA	NA	6	14
168375	168375	Mk10	2018-06-04 16:07:00	FastGPS	6	-10.5565	150.715	NA	NA	NA	NA	NA	NA	NA	NA	NA	NA	6	16
168375	168375	Mk10	2018-06-04 23:03:00	FastGPS	6	-10.5873	150.752	NA	NA	NA	NA	NA	NA	NA	NA	NA	NA	6	23
168375	168375	Mk10	2018-06-05 07:32:00	FastGPS	6	-10.6237	150.761	NA	NA	NA	NA	NA	NA	NA	NA	NA	NA	6	7
168375	168375	Mk10	2018-06-05 09:01:00	FastGPS	6	-10.6238	150.76	NA	NA	NA	NA	NA	NA	NA	NA	NA	NA	6	9
168375	168375	Mk10	2018-06-05 10:15:00	FastGPS	5	-10.6236	150.76	NA	NA	NA	NA	NA	NA	NA	NA	NA	NA	6	10
168375	168375	Mk10	2018-06-05 13:00:00	FastGPS	7	-10.6236	150.76	NA	NA	NA	NA	NA	NA	NA	NA	NA	NA	6	13
168375	168375	Mk10	2018-06-05 19:48:00	FastGPS	5	-10.641	150.762	NA	NA	NA	NA	NA	NA	NA	NA	NA	NA	6	19
168375	168375	Mk10	2018-06-06 09:31:00	FastGPS	6	-10.5583	150.712	NA	NA	NA	NA	NA	NA	NA	NA	NA	NA	6	9
168375	168375	Mk10	2018-06-07 06:48:00	FastGPS	4	-10.5616	150.795	NA	NA	NA	NA	NA	NA	NA	NA	NA	NA	6	6
168375	168375	Mk10	2018-06-07 08:54:00	FastGPS	5	-10.5622	150.796	NA	NA	NA	NA	NA	NA	NA	NA	NA	NA	6	8
168375	168375	Mk10	2018-06-07 10:39:00	FastGPS	5	-10.5615	150.795	NA	NA	NA	NA	NA	NA	NA	NA	NA	NA	6	10
168375	168375	Mk10	2018-06-07 11:55:00	FastGPS	6	-10.5675	150.793	NA	NA	NA	NA	NA	NA	NA	NA	NA	NA	6	11
168375	168375	Mk10	2018-06-07 18:59:00	FastGPS	4	-10.5715	150.791	NA	NA	NA	NA	NA	NA	NA	NA	NA	NA	6	18
168375	168375	Mk10	2018-06-08 19:27:00	FastGPS	5	-10.5949	150.785	NA	NA	NA	NA	NA	NA	NA	NA	NA	NA	6	19
168375	168375	Mk10	2018-06-08 22:40:00	FastGPS	6	-10.5843	150.746	NA	NA	NA	NA	NA	NA	NA	NA	NA	NA	6	22
168375	168375	Mk10	2018-06-09 01:08:00	FastGPS	4	-10.5873	150.726	NA	NA	NA	NA	NA	NA	NA	NA	NA	NA	6	1
168375	168375	Mk10	2018-06-09 05:15:00	FastGPS	5	-10.5839	150.753	NA	NA	NA	NA	NA	NA	NA	NA	NA	NA	6	5
168375	168375	Mk10	2018-06-09 22:20:00	FastGPS	4	-10.5814	150.731	NA	NA	NA	NA	NA	NA	NA	NA	NA	NA	6	22
168375	168375	Mk10	2018-06-10 05:03:00	FastGPS	7	-10.5833	150.767	NA	NA	NA	NA	NA	NA	NA	NA	NA	NA	6	5
168375	168375	Mk10	2018-06-10 21:56:00	FastGPS	7	-10.5901	150.761	NA	NA	NA	NA	NA	NA	NA	NA	NA	NA	6	21
168375	168375	Mk10	2018-06-11 08:04:00	FastGPS	4	-10.5839	150.792	NA	NA	NA	NA	NA	NA	NA	NA	NA	NA	6	8
168375	168375	Mk10	2018-06-11 14:10:00	FastGPS	5	-10.5677	150.792	NA	NA	NA	NA	NA	NA	NA	NA	NA	NA	6	14
168375	168375	Mk10	2018-06-11 16:20:00	FastGPS	6	-10.5682	150.792	NA	NA	NA	NA	NA	NA	NA	NA	NA	NA	6	16
168375	168375	Mk10	2018-06-12 02:58:00	FastGPS	5	-10.5869	150.726	NA	NA	NA	NA	NA	NA	NA	NA	NA	NA	6	2
168375	168375	Mk10	2018-06-12 06:50:00	FastGPS	4	-10.591	150.726	NA	NA	NA	NA	NA	NA	NA	NA	NA	NA	6	6
168375	168375	Mk10	2018-06-12 07:50:00	FastGPS	6	-10.5921	150.726	NA	NA	NA	NA	NA	NA	NA	NA	NA	NA	6	7
168375	168375	Mk10	2018-06-12 08:52:00	FastGPS	5	-10.5922	150.726	NA	NA	NA	NA	NA	NA	NA	NA	NA	NA	6	8
168375	168375	Mk10	2018-06-13 13:28:00	FastGPS	4	-10.5539	150.79	NA	NA	NA	NA	NA	NA	NA	NA	NA	NA	6	13
168375	168375	Mk10	2018-06-13 17:05:00	FastGPS	5	-10.5678	150.794	NA	NA	NA	NA	NA	NA	NA	NA	NA	NA	6	17
168375	168375	Mk10	2018-06-13 19:28:00	FastGPS	6	-10.5807	150.793	NA	NA	NA	NA	NA	NA	NA	NA	NA	NA	6	19
168375	168375	Mk10	2018-06-14 05:46:00	FastGPS	6	-10.5878	150.726	NA	NA	NA	NA	NA	NA	NA	NA	NA	NA	6	5
168375	168375	Mk10	2018-06-14 07:44:00	FastGPS	7	-10.5888	150.727	NA	NA	NA	NA	NA	NA	NA	NA	NA	NA	6	7
168375	168375	Mk10	2018-06-15 04:00:00	FastGPS	6	-10.5851	150.726	NA	NA	NA	NA	NA	NA	NA	NA	NA	NA	6	4
168375	168375	Mk10	2018-06-15 09:00:00	FastGPS	4	-10.5604	150.708	NA	NA	NA	NA	NA	NA	NA	NA	NA	NA	6	9
168375	168375	Mk10	2018-06-15 10:51:00	FastGPS	7	-10.5563	150.715	NA	NA	NA	NA	NA	NA	NA	NA	NA	NA	6	10
168375	168375	Mk10	2018-06-15 12:07:00	FastGPS	4	-10.5567	150.715	NA	NA	NA	NA	NA	NA	NA	NA	NA	NA	6	12
168375	168375	Mk10	2018-06-15 14:18:00	FastGPS	4	-10.5574	150.715	NA	NA	NA	NA	NA	NA	NA	NA	NA	NA	6	14
168375	168375	Mk10	2018-06-15 15:37:00	FastGPS	5	-10.5608	150.71	NA	NA	NA	NA	NA	NA	NA	NA	NA	NA	6	15
168375	168375	Mk10	2018-06-15 16:54:00	FastGPS	5	-10.5703	150.716	NA	NA	NA	NA	NA	NA	NA	NA	NA	NA	6	16
168375	168375	Mk10	2018-06-15 23:05:00	FastGPS	5	-10.5674	150.741	NA	NA	NA	NA	NA	NA	NA	NA	NA	NA	6	23
168375	168375	Mk10	2018-06-16 15:09:00	Argos	A	-10.579	150.724	399	1852	86	149	NA	NA	NA	NA	NA	NA	6	15
168375	168375	Mk10	2018-06-16 11:38:00	FastGPS	5	-10.5569	150.716	NA	NA	NA	NA	NA	NA	NA	NA	NA	NA	6	11
168375	168375	Mk10	2018-06-16 12:40:00	FastGPS	8	-10.5541	150.717	NA	NA	NA	NA	NA	NA	NA	NA	NA	NA	6	12
168375	168375	Mk10	2018-06-16 13:40:00	FastGPS	8	-10.5545	150.716	NA	NA	NA	NA	NA	NA	NA	NA	NA	NA	6	13
168375	168375	Mk10	2018-06-16 14:49:00	FastGPS	7	-10.5567	150.715	NA	NA	NA	NA	NA	NA	NA	NA	NA	NA	6	14
168375	168375	Mk10	2018-06-16 15:56:00	FastGPS	8	-10.5601	150.714	NA	NA	NA	NA	NA	NA	NA	NA	NA	NA	6	15
168375	168375	Mk10	2018-06-16 21:14:00	FastGPS	5	-10.568	150.744	NA	NA	NA	NA	NA	NA	NA	NA	NA	NA	6	21
168375	168375	Mk10	2018-06-17 08:23:00	Argos	B	-10.5619	150.733	2812	124926	63	98	NA	NA	NA	NA	NA	NA	6	8
168375	168375	Mk10	2018-06-17 01:16:00	FastGPS	4	-10.5459	150.781	NA	NA	NA	NA	NA	NA	NA	NA	NA	NA	6	1
168375	168375	Mk10	2018-06-17 06:47:00	FastGPS	7	-10.5681	150.793	NA	NA	NA	NA	NA	NA	NA	NA	NA	NA	6	6
168375	168375	Mk10	2018-06-17 07:47:00	FastGPS	4	-10.5678	150.793	NA	NA	NA	NA	NA	NA	NA	NA	NA	NA	6	7
168375	168375	Mk10	2018-06-17 08:56:00	FastGPS	5	-10.5682	150.793	NA	NA	NA	NA	NA	NA	NA	NA	NA	NA	6	8
168375	168375	Mk10	2018-06-17 09:56:00	FastGPS	4	-10.5677	150.793	NA	NA	NA	NA	NA	NA	NA	NA	NA	NA	6	9
168375	168375	Mk10	2018-06-17 10:56:00	FastGPS	6	-10.5672	150.794	NA	NA	NA	NA	NA	NA	NA	NA	NA	NA	6	10
168375	168375	Mk10	2018-06-18 08:46:00	Argos	2	-10.5705	150.723	377	1654	86	3	NA	NA	NA	NA	NA	NA	6	8
168375	168375	Mk10	2018-06-18 09:28:00	Argos	A	-10.5707	150.708	252	1556	40	97	NA	NA	NA	NA	NA	NA	6	9
168375	168375	Mk10	2018-06-18 00:19:00	FastGPS	5	-10.5723	150.72	NA	NA	NA	NA	NA	NA	NA	NA	NA	NA	6	0
168375	168375	Mk10	2018-06-18 07:03:00	FastGPS	6	-10.571	150.716	NA	NA	NA	NA	NA	NA	NA	NA	NA	NA	6	7
168375	168375	Mk10	2018-06-18 08:15:00	FastGPS	5	-10.5707	150.716	NA	NA	NA	NA	NA	NA	NA	NA	NA	NA	6	8
168375	168375	Mk10	2018-06-18 09:15:00	FastGPS	6	-10.5711	150.716	NA	NA	NA	NA	NA	NA	NA	NA	NA	NA	6	9
168375	168375	Mk10	2018-06-18 10:35:00	FastGPS	7	-10.5643	150.711	NA	NA	NA	NA	NA	NA	NA	NA	NA	NA	6	10
168375	168375	Mk10	2018-06-18 12:19:00	FastGPS	4	-10.5622	150.705	NA	NA	NA	NA	NA	NA	NA	NA	NA	NA	6	12
168375	168375	Mk10	2018-06-18 13:58:00	FastGPS	5	-10.5552	150.707	NA	NA	NA	NA	NA	NA	NA	NA	NA	NA	6	13
168375	168375	Mk10	2018-06-18 16:01:00	FastGPS	4	-10.5553	150.706	NA	NA	NA	NA	NA	NA	NA	NA	NA	NA	6	16
168375	168375	Mk10	2018-06-18 18:46:00	FastGPS	7	-10.573	150.7	NA	NA	NA	NA	NA	NA	NA	NA	NA	NA	6	18
168375	168375	Mk10	2018-06-19 07:17:00	FastGPS	6	-10.5597	150.711	NA	NA	NA	NA	NA	NA	NA	NA	NA	NA	6	7
168375	168375	Mk10	2018-06-19 08:56:00	FastGPS	4	-10.5715	150.717	NA	NA	NA	NA	NA	NA	NA	NA	NA	NA	6	8
168375	168375	Mk10	2018-06-19 14:53:00	FastGPS	7	-10.5543	150.715	NA	NA	NA	NA	NA	NA	NA	NA	NA	NA	6	14
168375	168375	Mk10	2018-06-20 06:06:00	Argos	B	-10.5678	150.705	3242	79800	131	75	NA	NA	NA	NA	NA	NA	6	6
168375	168375	Mk10	2018-06-20 05:45:00	FastGPS	4	-10.5669	150.721	NA	NA	NA	NA	NA	NA	NA	NA	NA	NA	6	5
168375	168375	Mk10	2018-06-20 08:24:00	FastGPS	6	-10.5577	150.711	NA	NA	NA	NA	NA	NA	NA	NA	NA	NA	6	8
168375	168375	Mk10	2018-06-20 16:58:00	FastGPS	4	-10.5593	150.716	NA	NA	NA	NA	NA	NA	NA	NA	NA	NA	6	16
168375	168375	Mk10	2018-06-21 06:03:00	FastGPS	6	-10.5668	150.722	NA	NA	NA	NA	NA	NA	NA	NA	NA	NA	6	6
168375	168375	Mk10	2018-06-21 09:37:00	FastGPS	4	-10.5571	150.712	NA	NA	NA	NA	NA	NA	NA	NA	NA	NA	6	9
168375	168375	Mk10	2018-06-21 12:45:00	FastGPS	4	-10.577	150.714	NA	NA	NA	NA	NA	NA	NA	NA	NA	NA	6	12
168375	168375	Mk10	2018-06-21 14:48:00	FastGPS	5	-10.5759	150.718	NA	NA	NA	NA	NA	NA	NA	NA	NA	NA	6	14
168375	168375	Mk10	2018-06-21 15:52:00	FastGPS	5	-10.5762	150.718	NA	NA	NA	NA	NA	NA	NA	NA	NA	NA	6	15
168375	168375	Mk10	2018-06-22 07:02:00	FastGPS	4	-10.5667	150.721	NA	NA	NA	NA	NA	NA	NA	NA	NA	NA	6	7
168375	168375	Mk10	2018-06-22 08:13:00	FastGPS	5	-10.5665	150.721	NA	NA	NA	NA	NA	NA	NA	NA	NA	NA	6	8
168375	168375	Mk10	2018-06-22 13:56:00	FastGPS	6	-10.5769	150.714	NA	NA	NA	NA	NA	NA	NA	NA	NA	NA	6	13
168375	168375	Mk10	2018-06-22 16:45:00	FastGPS	4	-10.552	150.713	NA	NA	NA	NA	NA	NA	NA	NA	NA	NA	6	16
168375	168375	Mk10	2018-06-23 06:30:00	FastGPS	7	-10.5592	150.715	NA	NA	NA	NA	NA	NA	NA	NA	NA	NA	6	6
168375	168375	Mk10	2018-06-23 09:20:00	FastGPS	5	-10.5561	150.715	NA	NA	NA	NA	NA	NA	NA	NA	NA	NA	6	9
168375	168375	Mk10	2018-06-23 12:31:00	FastGPS	6	-10.5771	150.715	NA	NA	NA	NA	NA	NA	NA	NA	NA	NA	6	12
168375	168375	Mk10	2018-06-23 14:33:00	FastGPS	5	-10.5773	150.714	NA	NA	NA	NA	NA	NA	NA	NA	NA	NA	6	14
168375	168375	Mk10	2018-06-24 08:45:00	FastGPS	5	-10.5669	150.721	NA	NA	NA	NA	NA	NA	NA	NA	NA	NA	6	8
168375	168375	Mk10	2018-06-24 15:01:00	FastGPS	4	-10.5733	150.713	NA	NA	NA	NA	NA	NA	NA	NA	NA	NA	6	15
168375	168375	Mk10	2018-06-24 20:33:00	FastGPS	5	-10.5816	150.741	NA	NA	NA	NA	NA	NA	NA	NA	NA	NA	6	20
168375	168375	Mk10	2018-06-25 06:28:00	FastGPS	5	-10.5633	150.712	NA	NA	NA	NA	NA	NA	NA	NA	NA	NA	6	6
168375	168375	Mk10	2018-06-25 08:11:00	FastGPS	7	-10.5546	150.716	NA	NA	NA	NA	NA	NA	NA	NA	NA	NA	6	8
168375	168375	Mk10	2018-06-25 09:12:00	FastGPS	5	-10.5547	150.716	NA	NA	NA	NA	NA	NA	NA	NA	NA	NA	6	9
168375	168375	Mk10	2018-06-25 10:23:00	FastGPS	5	-10.5565	150.715	NA	NA	NA	NA	NA	NA	NA	NA	NA	NA	6	10
168375	168375	Mk10	2018-06-25 11:35:00	FastGPS	4	-10.5584	150.715	NA	NA	NA	NA	NA	NA	NA	NA	NA	NA	6	11
168375	168375	Mk10	2018-06-25 14:17:00	FastGPS	5	-10.5706	150.716	NA	NA	NA	NA	NA	NA	NA	NA	NA	NA	6	14
168375	168375	Mk10	2018-06-26 04:41:00	FastGPS	5	-10.587	150.726	NA	NA	NA	NA	NA	NA	NA	NA	NA	NA	6	4
168375	168375	Mk10	2018-06-26 07:27:00	FastGPS	5	-10.566	150.72	NA	NA	NA	NA	NA	NA	NA	NA	NA	NA	6	7
168375	168375	Mk10	2018-06-26 09:37:00	FastGPS	4	-10.5646	150.728	NA	NA	NA	NA	NA	NA	NA	NA	NA	NA	6	9
168375	168375	Mk10	2018-06-26 10:41:00	FastGPS	4	-10.5612	150.73	NA	NA	NA	NA	NA	NA	NA	NA	NA	NA	6	10
168375	168375	Mk10	2018-06-27 03:19:00	FastGPS	7	-10.5856	150.726	NA	NA	NA	NA	NA	NA	NA	NA	NA	NA	6	3
168375	168375	Mk10	2018-06-27 06:54:00	FastGPS	4	-10.564	150.717	NA	NA	NA	NA	NA	NA	NA	NA	NA	NA	6	6
168375	168375	Mk10	2018-06-27 08:56:00	FastGPS	4	-10.5558	150.716	NA	NA	NA	NA	NA	NA	NA	NA	NA	NA	6	8
168375	168375	Mk10	2018-06-27 12:18:00	FastGPS	4	-10.5661	150.708	NA	NA	NA	NA	NA	NA	NA	NA	NA	NA	6	12
168375	168375	Mk10	2018-06-28 08:06:00	FastGPS	4	-10.5644	150.712	NA	NA	NA	NA	NA	NA	NA	NA	NA	NA	6	8
168375	168375	Mk10	2018-06-30 05:48:00	Argos	3	-10.6509	150.573	122	355	41	85	NA	NA	NA	NA	NA	NA	6	5
174991	174991	Mk10	2018-05-10 16:40:00	User	5	-10.6021	150.763	NA	NA	NA	NA	NA	NA	NA	NA	NA	NA	5	2
174991	174991	Mk10	2018-05-11 07:39:00	Argos	B	-10.5948	150.809	3672	67466	199	21	NA	NA	NA	NA	NA	NA	5	7
174991	174991	Mk10	2018-05-11 15:31:00	Argos	2	-10.5977	150.766	325	707	148	152	NA	NA	NA	NA	NA	NA	5	15
174991	174991	Mk10	2018-05-13 06:44:00	Argos	B	-10.5907	150.809	5786	369885	90	85	NA	NA	NA	NA	NA	NA	5	6
174991	174991	Mk10	2018-05-13 06:48:00	Argos	2	-10.5882	150.807	255	293	221	128	NA	NA	NA	NA	NA	NA	5	6
174991	174991	Mk10	2018-05-13 07:30:00	Argos	B	-10.5913	150.791	5592	43599	717	85	NA	NA	NA	NA	NA	NA	5	7
174991	174991	Mk10	2018-05-13 16:39:00	Argos	B	-10.5914	150.796	9167	14475	5805	78	NA	NA	NA	NA	NA	NA	5	16
174991	174991	Mk10	2018-05-17 07:37:00	Argos	B	-10.5606	150.794	8014	380425	168	103	NA	NA	NA	NA	NA	NA	5	7
174991	174991	Mk10	2018-05-19 15:39:00	Argos	A	-10.5293	150.817	5279	100200	278	56	NA	NA	NA	NA	NA	NA	5	15
174991	174991	Mk10	2018-05-27 08:51:00	Argos	B	-10.5559	150.726	6870	965298	48	114	NA	NA	NA	NA	NA	NA	5	8
174991	174991	Mk10	2018-06-03 06:12:00	Argos	A	-11.0615	150.823	150	433	51	112	NA	NA	NA	NA	NA	NA	6	6
174991	174991	Mk10	2018-06-03 08:02:00	Argos	B	-11.0636	150.823	2610	3021	2254	99	NA	NA	NA	NA	NA	NA	6	8
174991	174991	Mk10	2018-06-24 16:38:00	Argos	A	-10.5515	150.731	313	1728	56	8	NA	NA	NA	NA	NA	NA	6	16
174991	174991	Mk10	2018-06-25 08:23:00	Argos	A	-10.5571	150.729	2535	35512	180	113	NA	NA	NA	NA	NA	NA	6	8
174991	174991	Mk10	2018-06-25 08:44:00	Argos	B	-10.5605	150.729	1519	25381	90	104	NA	NA	NA	NA	NA	NA	6	8
174991	174991	Mk10	2018-06-26 08:13:00	Argos	B	-10.624	150.533	3047	117048	79	159	NA	NA	NA	NA	NA	NA	6	8
174991	174991	Mk10	2018-06-26 08:20:00	Argos	B	-10.6232	150.533	3072	34196	275	159	NA	NA	NA	NA	NA	NA	6	8
174991	174991	Mk10	2018-06-27 16:41:00	Argos	B	-10.7744	150.44	5438	13127	2252	87	NA	NA	NA	NA	NA	NA	6	16

## Sheet: SSM Locations
id	date	lon	lat	x	y	x.se	y.se	u	v	u.se	v.se	s	s.se	g
152724_3	2016-06-14 15:00:00	150.808	-10.6001	16787.9	-1178.93	9.9999995966398e-06	9.99999953324216e-06	-1.07756e-11	2.88634762610354e-11	9.99999990033793e-06	9.99999988428292e-06	NA	NA	0.521371
152724_3	2016-06-15 03:00:00	150.793	-10.5795	16786.2	-1176.62	1.35574	1.24244	-0.136253	0.176261	0.236456	0.21669	0.237466	NA	0.521371
152724_3	2016-06-15 15:00:00	150.782	-10.5709	16785	-1175.65	4.66653	4.2765	-0.10339	0.0804607	0.327354	0.299992	0.131009	NA	0.521371
152724_3	2016-06-16 03:00:00	150.774	-10.5703	16784.1	-1175.58	7.34829	6.73426	-0.074962	0.00594438	0.327589	0.300214	0.0751973	NA	0.523093
152724_3	2016-06-16 15:00:00	150.769	-10.5753	16783.5	-1176.15	8.97753	8.22762	-0.0509691	-0.0472879	0.301907	0.276682	0.0695269	NA	0.527145
152724_3	2016-06-17 03:00:00	150.765	-10.5838	16783.1	-1177.1	9.34692	8.5666	-0.0314112	-0.0792361	0.28373	0.260021	0.0852351	NA	0.530817
152724_3	2016-06-17 15:00:00	150.764	-10.5934	16782.9	-1178.18	8.43646	7.73281	-0.0162883	-0.0899003	0.290322	0.266053	0.0913639	NA	0.530386
152724_3	2016-06-18 03:00:00	150.763	-10.6018	16782.9	-1179.13	6.41418	5.88017	-0.00560043	-0.0792804	0.31381	0.287571	0.079478	NA	0.524203
152724_3	2016-06-18 15:00:00	150.763	-10.6069	16782.9	-1179.7	3.6879	3.3823	0.000652425	-0.0473765	0.325751	0.298522	0.047381	NA	0.513653
152724_3	2016-06-19 03:00:00	150.763	-10.6063	16782.9	-1179.63	0.923305	0.849193	0.00247027	0.00581142	0.27804	0.254848	0.00631463	NA	0.502303
152724_3	2016-06-19 15:00:00	150.764	-10.5993	16783	-1178.84	0.376822	0.345966	0.0340313	0.0874272	0.154714	0.141943	0.0657182	NA	0.493095
152724_3	2016-06-20 03:00:00	150.778	-10.5855	16784.5	-1177.29	1.99934	1.83236	0.130827	0.129308	0.161068	0.147602	0.183947	NA	0.483323
152724_3	2016-06-20 15:00:00	150.765	-10.5996	16783.1	-1178.88	0.201331	0.184605	-0.119837	-0.132026	0.153313	0.140508	0.178302	NA	0.462944
152724_3	2016-06-21 03:00:00	150.69	-10.6712	16774.8	-1186.93	0.41898	0.384605	-0.748068	-0.722847	0.0386209	0.0354556	0.965162	NA	0.503079
152724_3	2016-06-21 15:00:00	150.683	-10.6873	16774	-1188.75	0.0163379	0.0161491	-0.0398882	-0.00639732	0.0506887	0.0464656	0.166184	NA	0.351711
152724_3	2016-06-22 03:00:00	150.694	-10.6921	16775.2	-1189.28	1.20485	1.10423	0.14143	-0.0168308	0.113129	0.103679	0.112624	NA	0.381019
152724_3	2016-06-22 15:00:00	150.681	-10.6883	16773.7	-1188.86	0.146469	0.134299	-0.237324	0.017918	0.0878431	0.0805192	0.130009	NA	0.421963
152724_3	2016-06-23 03:00:00	150.675	-10.6878	16773.1	-1188.8	0.816993	0.748697	0.0156193	0.00596657	0.084809	0.0777193	0.0493682	NA	0.484158
152724_3	2016-06-23 15:00:00	150.693	-10.6806	16775.1	-1187.99	1.64021	1.50308	0.198287	0.0930073	0.251048	0.230057	0.177368	NA	0.548871
152724_3	2016-06-24 03:00:00	150.724	-10.6623	16778.6	-1185.94	3.77059	3.45531	0.290154	0.171355	0.246573	0.225955	0.336975	NA	0.620073
152724_3	2016-06-24 15:00:00	150.756	-10.6406	16782.1	-1183.49	4.1735	3.82452	0.297263	0.204092	0.20745	0.190104	0.360581	NA	0.650124
152724_3	2016-06-25 03:00:00	150.78	-10.6202	16784.8	-1181.19	2.75077	2.52076	0.219612	0.191219	0.22426	0.205509	0.291195	NA	0.633907
152724_3	2016-06-25 15:00:00	150.788	-10.6056	16785.6	-1179.55	0.242443	0.222249	0.0509257	0.129358	0.250677	0.229715	0.15309	NA	0.592232
152724_3	2016-06-26 03:00:00	150.769	-10.6022	16783.5	-1179.17	0.588604	0.539258	-0.17064	0.0314371	0.0496676	0.0455072	0.173512	NA	0.555162
152724_3	2016-06-26 15:00:00	150.755	-10.604	16782	-1179.37	1.58963	1.45157	-0.108024	-0.0286555	0.196249	0.179203	0.128188	NA	0.540416
152724_3	2016-06-27 03:00:00	150.759	-10.6038	16782.4	-1179.35	0.725808	0.657553	0.0344883	0.00106981	0.110524	0.101267	0.0345049	NA	0.521413
152724_3	2016-06-27 15:00:00	150.764	-10.601	16783	-1179.04	0.506157	0.463786	0.0142838	0.0126354	0.065033	0.0595905	0.0536831	NA	0.515061
152724_3	2016-06-28 03:00:00	150.762	-10.6019	16782.7	-1179.14	0.546976	0.502477	-0.0275271	-0.012828	0.067811	0.0622969	0.0228145	NA	0.507688
152724_3	2016-06-28 15:00:00	150.764	-10.6017	16782.9	-1179.11	0.22892	0.210483	0.0247022	0.00695296	0.137071	0.125834	0.0174031	NA	0.50324
152724_3	2016-06-29 03:00:00	150.769	-10.6032	16783.6	-1179.29	3.74902	3.43628	0.0524167	-0.0144728	0.306735	0.281124	0.0543781	NA	0.499451
152724_3	2016-06-29 15:00:00	150.777	-10.6062	16784.4	-1179.62	6.4995	5.95681	0.067458	-0.0278853	0.321578	0.294697	0.0729943	NA	0.494973
152724_3	2016-06-30 03:00:00	150.784	-10.6098	16785.2	-1180.02	8.23781	7.54964	0.0698259	-0.0332845	0.297632	0.272746	0.0773532	NA	0.487915
152724_3	2016-06-30 15:00:00	150.791	-10.613	16785.9	-1180.39	8.69788	7.97105	0.0595204	-0.0306703	0.276538	0.253418	0.0669578	NA	0.477601
152724_3	2016-07-01 03:00:00	150.795	-10.6152	16786.4	-1180.63	7.82121	7.1675	0.0365416	-0.0200429	0.28107	0.257575	0.0416774	NA	0.464788
152724_3	2016-07-01 15:00:00	150.795	-10.6153	16786.4	-1180.65	5.73707	5.25749	0.000889457	-0.00140211	0.305186	0.279676	0.00166047	NA	0.451245
152724_3	2016-07-02 03:00:00	150.79	-10.6126	16785.8	-1180.34	2.69873	2.47312	-0.0474361	0.025252	0.31767	0.291114	0.0537386	NA	0.438545
152724_3	2016-07-02 15:00:00	150.779	-10.6068	16784.6	-1179.69	0.714847	0.655104	-0.110625	0.0613044	0.268056	0.245645	0.112339	NA	0.426018
152724_3	2016-07-03 03:00:00	150.773	-10.604	16784	-1179.37	0.571398	0.523695	-0.056479	0.0268509	0.0643492	0.0589725	0.0625373	NA	0.408568
152724_3	2016-07-03 15:00:00	150.789	-10.616	16785.8	-1180.72	0.512732	0.469909	-0.0637827	-0.00271709	0.122066	0.111862	0.191047	NA	0.389549
152724_3	2016-07-04 03:00:00	150.715	-10.6568	16777.6	-1185.31	0.603211	0.5528	-0.813712	-0.702756	0.0999792	0.0916233	0.785781	NA	0.384066
152724_3	2016-07-04 15:00:00	150.679	-10.6845	16773.5	-1188.43	0.0268135	0.0253931	-0.083323	0.0556135	0.0665675	0.0610157	0.430537	NA	0.427586
152724_3	2016-07-05 03:00:00	150.678	-10.6854	16773.4	-1188.53	2.1014	1.9257	-0.00802054	-0.00850263	0.17494	0.160312	0.0116886	NA	0.386461
152724_3	2016-07-05 15:00:00	150.68	-10.6889	16773.6	-1188.92	0.488306	0.447511	0.0224706	-0.0323585	0.148157	0.135769	0.0393955	NA	0.41685
152724_3	2016-07-06 03:00:00	150.681	-10.6903	16773.7	-1189.08	2.80715	2.57244	0.000869354	-0.00941258	0.293941	0.269363	0.0142075	NA	0.447719
152724_3	2016-07-06 15:00:00	150.679	-10.6894	16773.5	-1188.99	5.20957	4.77398	-0.0139285	0.00814421	0.285335	0.261476	0.0161348	NA	0.479165
152724_3	2016-07-07 03:00:00	150.677	-10.6876	16773.3	-1188.78	6.13733	5.62417	-0.0178305	0.0168206	0.244423	0.223986	0.0245124	NA	0.511149
152724_3	2016-07-07 15:00:00	150.676	-10.6859	16773.2	-1188.58	5.25025	4.81126	-0.0108366	0.0166166	0.238093	0.218185	0.0198379	NA	0.542741
152724_3	2016-07-08 03:00:00	150.677	-10.6851	16773.3	-1188.49	2.25489	2.06636	0.00705311	0.0075321	0.290688	0.266383	0.0103189	NA	0.573786
152724_3	2016-07-08 15:00:00	150.68	-10.6858	16773.6	-1188.58	2.05096	1.87949	0.0385355	-0.0126307	0.379805	0.34805	0.03073	NA	0.604439
152724_3	2016-07-09 03:00:00	150.687	-10.6893	16774.4	-1188.97	6.43513	5.89712	0.0688272	-0.0327486	0.410992	0.376631	0.0762211	NA	0.634254
152724_3	2016-07-09 15:00:00	150.697	-10.6943	16775.5	-1189.53	10.1607	9.31132	0.0891488	-0.0467971	0.404247	0.370453	0.100685	NA	0.661615
152724_3	2016-07-10 03:00:00	150.708	-10.7001	16776.7	-1190.19	12.9983	11.9117	0.0995003	-0.0547763	0.380523	0.348714	0.113581	NA	0.684708
152724_3	2016-07-10 15:00:00	150.718	-10.7062	16777.9	-1190.87	14.7933	13.5569	0.0998816	-0.0566862	0.354484	0.324853	0.114846	NA	0.703353
152724_3	2016-07-11 03:00:00	150.728	-10.7118	16779	-1191.5	15.4662	14.1737	0.0902927	-0.0525267	0.337871	0.309627	0.10446	NA	0.718366
152724_3	2016-07-11 15:00:00	150.736	-10.7163	16779.8	-1192.01	15.0065	13.7527	0.0707337	-0.0422979	0.337649	0.30942	0.0824158	NA	0.731111
152724_3	2016-07-12 03:00:00	150.74	-10.7191	16780.3	-1192.32	13.4743	12.3489	0.0412045	-0.0259997	0.35282	0.32332	0.0487216	NA	0.743049
152724_3	2016-07-12 15:00:00	150.74	-10.7194	16780.4	-1192.36	11.0085	10.0895	0.00170512	-0.00363217	0.374718	0.343386	0.0040125	NA	0.755275
152724_3	2016-07-13 03:00:00	150.735	-10.7168	16779.8	-1192.07	7.84852	7.19402	-0.0477644	0.0248047	0.390117	0.3575	0.0538211	NA	0.768061
152724_3	2016-07-13 15:00:00	150.724	-10.7105	16778.5	-1191.35	4.38703	4.02216	-0.107204	0.0593109	0.381788	0.349876	0.122517	NA	0.780488
152724_3	2016-07-14 03:00:00	150.705	-10.6998	16776.4	-1190.15	1.30502	1.19802	-0.176614	0.0998865	0.320362	0.29361	0.202903	NA	0.790269
152724_3	2016-07-14 15:00:00	150.678	-10.6847	16773.4	-1188.45	0.00794081	0.00951164	-0.256492	0.146836	0.0162591	0.0162574	0.286084	NA	0.793532
152724_3	2016-07-15 03:00:00	150.678	-10.6856	16773.4	-1188.56	3.31338	3.03668	-0.00218411	-0.00887014	0.276107	0.253044	0.00913515	NA	0.784511
152724_3	2016-07-15 15:00:00	150.697	-10.6979	16775.6	-1189.94	5.37204	4.9232	0.182664	-0.115063	0.273049	0.25022	0.215883	NA	0.807656
152724_3	2016-07-16 03:00:00	150.73	-10.7162	16779.1	-1192	5.97182	5.47273	0.298053	-0.171742	0.238653	0.218699	0.343992	NA	0.82848
152724_3	2016-07-16 15:00:00	150.767	-10.7353	16783.3	-1194.15	4.78154	4.38185	0.343982	-0.178908	0.242595	0.222316	0.387726	NA	0.835473
152724_3	2016-07-17 03:00:00	150.801	-10.7498	16787.1	-1195.78	1.43873	1.31847	0.320451	-0.13656	0.298921	0.273934	0.348335	NA	0.831147
152724_3	2016-07-17 15:00:00	150.827	-10.7561	16790	-1196.49	2.88807	2.64662	0.211462	-0.0332952	0.375886	0.34446	0.245714	NA	0.824052
152724_3	2016-07-18 03:00:00	150.838	-10.7494	16791.2	-1195.73	6.78253	6.21548	0.105603	0.0627514	0.38553	0.353297	0.122841	NA	0.823303
152724_3	2016-07-18 15:00:00	150.84	-10.7347	16791.5	-1194.08	9.80193	8.98246	0.0186703	0.137517	0.363566	0.33317	0.138779	NA	0.832867
152724_3	2016-07-19 03:00:00	150.835	-10.7144	16790.9	-1191.79	11.716	10.7365	-0.0493372	0.191003	0.333445	0.305567	0.197272	NA	0.841706
152724_3	2016-07-19 15:00:00	150.824	-10.6906	16789.7	-1189.11	12.4133	11.3756	-0.098419	0.223208	0.313086	0.28691	0.243943	NA	0.846145
152724_3	2016-07-20 03:00:00	150.811	-10.6656	16788.1	-1186.3	11.8828	10.8896	-0.128575	0.234133	0.31335	0.28715	0.267114	NA	0.844913
152724_3	2016-07-20 15:00:00	150.795	-10.6417	16786.5	-1183.62	10.2151	9.36133	-0.139806	0.223778	0.332104	0.304336	0.26386	NA	0.83809
152724_3	2016-07-21 03:00:00	150.781	-10.6213	16784.9	-1181.31	7.61999	6.98332	-0.13211	0.192142	0.355067	0.325378	0.233177	NA	0.82675
152724_3	2016-07-21 15:00:00	150.77	-10.6064	16783.6	-1179.64	4.4784	4.1045	-0.10549	0.139225	0.361078	0.330889	0.174676	NA	0.813161
152724_3	2016-07-22 03:00:00	150.763	-10.5995	16782.9	-1178.86	1.50753	1.38211	-0.059943	0.0650283	0.31809	0.291501	0.0884412	NA	0.800807
152724_3	2016-07-22 15:00:00	150.763	-10.6021	16782.9	-1179.16	0.0754214	0.0692677	0.00566109	-0.0317217	0.0981686	0.0900255	0.0248316	NA	0.793099
152724_3	2016-07-23 03:00:00	150.77	-10.6077	16783.6	-1179.79	0.991076	0.90935	0.066925	-0.0538778	0.0966904	0.088717	0.0793694	NA	0.789752
152724_3	2016-07-23 15:00:00	150.763	-10.6013	16782.9	-1179.07	0.0233049	0.0221132	-0.0341001	0.0315428	0.0477127	0.0439129	0.086594	NA	0.785789
152724_3	2016-07-24 03:00:00	150.733	-10.6383	16779.5	-1183.23	1.50715	1.3812	-0.350553	-0.426009	0.155638	0.142628	0.445529	NA	0.788349
152724_3	2016-07-24 15:00:00	150.676	-10.6915	16773.2	-1189.22	0.229982	0.210855	-0.521001	-0.462256	0.176796	0.162019	0.72675	NA	0.800575
152724_3	2016-07-25 03:00:00	150.627	-10.7013	16767.8	-1190.32	2.6877	2.46299	-0.451	-0.0915774	0.218728	0.200441	0.460205	NA	0.721578
152724_3	2016-07-25 15:00:00	150.587	-10.6878	16763.2	-1188.8	2.66859	2.44549	-0.378421	0.126478	0.17071	0.156437	0.398999	NA	0.742488
152724_3	2016-07-26 03:00:00	150.554	-10.6675	16759.6	-1186.52	0.0662404	0.0610071	-0.303205	0.188392	0.232124	0.212717	0.359502	NA	0.766779
152724_3	2016-07-26 15:00:00	150.53	-10.6563	16756.9	-1185.26	3.3583	3.07773	-0.225331	0.105281	0.277709	0.254508	0.248702	NA	0.778023
152724_3	2016-07-27 03:00:00	150.515	-10.6518	16755.2	-1184.75	4.74339	4.34738	-0.138933	0.04229	0.233067	0.213599	0.145218	NA	0.796147
152724_3	2016-07-27 15:00:00	150.51	-10.6519	16754.7	-1184.76	4.17072	3.82279	-0.0440129	-0.000579719	0.212865	0.195066	0.0440155	NA	0.819216
152724_3	2016-07-28 03:00:00	150.516	-10.6543	16755.4	-1185.04	1.21383	1.11267	0.0594304	-0.0233286	0.266156	0.243939	0.0638307	NA	0.843899
152724_3	2016-07-28 15:00:00	150.531	-10.6554	16757	-1185.15	2.7388	2.51017	0.156529	-0.000651391	0.352657	0.323212	0.134224	NA	0.866771
152724_3	2016-07-29 03:00:00	150.556	-10.6519	16759.8	-1184.76	6.21152	5.69268	0.236721	0.0327276	0.354132	0.324535	0.238966	NA	0.885923
152724_3	2016-07-29 15:00:00	150.589	-10.6454	16763.5	-1184.03	8.53851	7.82508	0.303575	0.0605549	0.316923	0.290425	0.309553	NA	0.900504
152724_3	2016-07-30 03:00:00	150.627	-10.6366	16767.8	-1183.04	9.3481	8.56687	0.357091	0.0828307	0.276393	0.253283	0.366573	NA	0.910826
152724_3	2016-07-30 15:00:00	150.67	-10.626	16772.5	-1181.84	8.37224	7.67245	0.39727	0.0995549	0.273553	0.250685	0.409558	NA	0.917612
152724_3	2016-07-31 03:00:00	150.716	-10.6142	16777.6	-1180.51	5.41378	4.96123	0.424112	0.110727	0.334577	0.306611	0.438333	NA	0.921576
152724_3	2016-07-31 15:00:00	150.763	-10.6018	16782.9	-1179.12	0.0675893	0.0622327	0.437616	0.116348	0.445578	0.408331	0.452824	NA	0.923313
157295_2	2017-01-10 18:00:00	150.798	-10.6593	16786.8	-1185.59	9.99999505705647e-06	9.99999952441912e-06	7.9601521125862e-11	-2.92026e-10	9.99999996564907e-06	9.99999999180656e-06	4.73580777521434e+170	NA	4.46795280486488e-09
157295_2	2017-01-11 06:00:00	150.803	-10.6813	16787.3	-1188.07	0.579445	0.204181	-0.0679663	-0.188585	0.434577	0.150798	0.210895	NA	4.46795280486488e-09
157295_2	2017-01-11 18:00:00	150.704	-10.6759	16776.3	-1187.47	3.20858	1.16124	-0.913168	0.0505938	0.267588	0.0967434	0.914568	NA	4.46795280486488e-09
157295_2	2017-01-12 06:00:00	150.752	-10.6178	16781.7	-1180.92	0.739117	0.271666	0.638822	0.540483	0.466809	0.166976	0.702831	NA	4.46795280486488e-09
157295_2	2017-01-12 18:00:00	150.771	-10.6177	16783.8	-1180.91	1.96672	0.854311	0.174841	0.00110323	0.169143	0.0717464	0.174843	NA	4.46795280486488e-09
157295_2	2017-01-13 06:00:00	150.75	-10.6219	16781.4	-1181.39	0.230215	0.362223	0.252004	0.165462	0.325173	0.156218	0.200287	NA	4.46795280486488e-09
157295_2	2017-01-13 18:00:00	150.742	-10.6256	16780.5	-1181.81	3.89326	1.68678	-0.0771487	-0.0347208	0.323819	0.137858	0.0846027	NA	4.46795280486488e-09
157295_2	2017-01-14 06:00:00	150.721	-10.6362	16778.1	-1183	0.494768	1.04845	-0.216207	-0.104254	0.399668	0.217292	0.218718	NA	4.46795280486488e-09
157295_2	2017-01-14 18:00:00	150.682	-10.6511	16773.8	-1184.67	10.8219	4.44732	-0.358254	-0.13905	0.893144	0.347204	0.384194	NA	4.46795280486488e-09
157295_2	2017-01-15 06:00:00	150.754	-10.6361	16781.8	-1182.98	1.36261	6.15455	0.759996	0.166229	1.2249	0.4714	0.679529	NA	4.46795280486488e-09
157295_3	2017-02-09 02:00:00	150.727	-10.6326	16778.9	-1182.59	9.99999999323289e-06	9.99999997258127e-06	4.12323514138151e-12	-6.16183e-12	9.99999999483925e-06	9.99999998047028e-06	7.90505033345994e-323	NA	0.476024
157295_3	2017-02-09 14:00:00	150.729	-10.6046	16779.1	-1179.44	0.883412	0.0958709	-0.136379	0.248849	0.132518	0.0520917	0.262565	NA	0.476024
157295_3	2017-02-10 02:00:00	150.716	-10.599	16777.6	-1178.81	8.14698	4.05474	-0.135274	0.0139297	1.06302	0.538944	0.133438	NA	0.476024
157295_3	2017-02-10 14:00:00	150.698	-10.6109	16775.7	-1180.15	19.7553	10.0479	-0.161459	-0.111249	1.25106	0.642415	0.19608	NA	0.6787
157295_3	2017-02-11 02:00:00	150.683	-10.6292	16773.9	-1182.21	27.2808	13.9498	-0.142971	-0.171957	1.15758	0.595668	0.223634	NA	0.761692
157295_3	2017-02-11 14:00:00	150.674	-10.6472	16773	-1184.23	29.2024	14.9709	-0.0798096	-0.168195	1.0575	0.543679	0.186173	NA	0.758179
157295_3	2017-02-12 02:00:00	150.677	-10.6578	16773.3	-1185.43	25.312	12.996	0.0280243	-0.0999614	1.08501	0.557137	0.103816	NA	0.767645
157295_3	2017-02-12 14:00:00	150.697	-10.6543	16775.5	-1185.03	16.5353	8.49676	0.180531	0.0327427	1.18639	0.609357	0.18348	NA	0.855054
157295_3	2017-02-13 02:00:00	150.738	-10.6298	16780	-1182.28	3.42068	1.75042	0.377711	0.229918	1.14595	0.589091	0.442195	NA	0.915797
157295_3	2017-02-13 14:00:00	150.8	-10.5818	16787	-1176.87	1.04267	0.535047	0.628212	0.504044	0.12187	0.0605831	0.733491	NA	0.879314
157295_3	2017-02-14 02:00:00	150.776	-10.6199	16784.3	-1181.16	7.68051	3.95233	-0.234713	-0.307994	1.02342	0.526675	0.419499	NA	0.0819774
157295_3	2017-02-14 14:00:00	150.76	-10.6165	16782.5	-1180.78	17.7649	9.14225	-0.14888	0.0318447	1.13351	0.583346	0.15224	NA	0.225979
157295_3	2017-02-15 02:00:00	150.753	-10.5931	16781.7	-1178.15	22.4774	11.5676	-0.0665548	0.219073	0.99969	0.51448	0.228959	NA	0.43109
157295_3	2017-02-15 14:00:00	150.754	-10.5661	16781.9	-1175.1	20.7923	10.7005	0.0122613	0.253692	0.963312	0.495755	0.253984	NA	0.604428
157295_3	2017-02-16 02:00:00	150.764	-10.5516	16782.9	-1173.47	13.6235	7.01125	0.0875686	0.135701	1.06905	0.550171	0.161494	NA	0.622639
157295_3	2017-02-16 14:00:00	150.781	-10.566	16784.9	-1175.09	3.65167	1.87936	0.159367	-0.134899	1.0255	0.527762	0.208794	NA	0.666001
157295_3	2017-02-17 02:00:00	150.8	-10.6105	16786.9	-1180.11	0.763661	0.393021	0.0530122	-0.333119	0.49803	0.256311	0.452318	NA	0.769609
157295_3	2017-02-17 14:00:00	150.82	-10.6188	16789.2	-1181.03	0.0349043	0.0156137	1.08617	-0.146818	0.0362581	0.0163755	0.201799	NA	0.553118
157296_3	2017-01-22 03:00:00	150.751	-10.6324	16781.5	-1182.57	9.99999811755563e-06	9.99999951615566e-06	1.69888805925551e-14	8.23274519189173e-13	9.99999997236757e-06	9.99999999266502e-06	1e+05	NA	0.100308
157296_3	2017-01-22 15:00:00	150.751	-10.632	16781.5	-1182.52	2.09583	3.51511	-0.000184763	0.00425696	0.176352	0.295775	0.00422022	NA	0.100308
157296_3	2017-01-23 03:00:00	150.751	-10.6315	16781.6	-1182.47	0.740365	1.10226	0.000976773	0.00414732	0.175446	0.294783	0.00427621	NA	0.100308
157296_3	2017-01-23 15:00:00	150.752	-10.6315	16781.6	-1182.47	2.15639	3.61886	0.00352196	-0.000293219	0.177366	0.298433	0.00353309	NA	0.100302
157296_3	2017-01-24 03:00:00	150.753	-10.6314	16781.8	-1182.45	0.41426	0.767887	0.0163112	0.00158094	0.193469	0.324766	0.0158014	NA	0.100294
157296_3	2017-01-24 15:00:00	150.757	-10.6304	16782.2	-1182.35	3.3523	5.64967	0.0381467	0.00892451	0.275841	0.464152	0.0391857	NA	0.100242
157296_3	2017-01-25 03:00:00	150.762	-10.6302	16782.8	-1182.32	4.34579	7.30777	0.0440264	0.00238104	0.229566	0.386221	0.0440976	NA	0.0997121
157296_3	2017-01-25 15:00:00	150.766	-10.6321	16783.2	-1182.53	3.22007	5.38968	0.0339504	-0.0180495	0.231288	0.389432	0.0384498	NA	0.0979427
157296_3	2017-01-26 03:00:00	150.767	-10.6375	16783.3	-1183.14	0.762096	1.14096	0.00714081	-0.053044	0.278613	0.469105	0.0515611	NA	0.0952099
157296_3	2017-01-26 15:00:00	150.764	-10.6467	16782.9	-1184.17	2.11921	3.53705	-0.030546	-0.0859051	0.173417	0.289521	0.0912197	NA	0.0920723
157296_3	2017-01-27 03:00:00	150.763	-10.6305	16782.9	-1182.35	0.364611	0.629394	0.00363433	0.183292	0.185861	0.313429	0.151738	NA	0.0878033
157296_3	2017-01-27 15:00:00	150.762	-10.628	16782.7	-1182.07	1.82601	3.00043	-0.0164535	0.0118106	0.161608	0.265176	0.0278225	NA	0.0881266
157296_3	2017-01-28 03:00:00	150.759	-10.6318	16782.4	-1182.5	0.282268	0.449535	-0.028172	-0.0291079	0.148477	0.241469	0.0453853	NA	0.0879273
157296_3	2017-01-28 15:00:00	150.752	-10.6402	16781.7	-1183.45	0.765393	1.28099	-0.0669514	-0.0953325	0.0820474	0.13747	0.0987398	NA	0.0877579
157296_3	2017-01-29 03:00:00	150.782	-10.6023	16785	-1179.18	0.8544	1.27029	0.372025	0.48132	0.169293	0.270629	0.449747	NA	0.0856903
157296_3	2017-01-29 15:00:00	150.785	-10.6016	16785.4	-1179.1	1.63364	2.57759	0.0323546	0.00657243	0.128305	0.20864	0.0330264	NA	0.104602
157296_3	2017-01-30 03:00:00	150.75	-10.6324	16781.4	-1182.56	0.0609385	0.0920188	-0.423221	-0.347497	0.173813	0.262562	0.436486	NA	0.131944
157296_3	2017-01-30 15:00:00	150.74	-10.6465	16780.3	-1184.15	1.90771	3.1729	-0.0914427	-0.127824	0.160662	0.267742	0.164786	NA	0.184622
157296_3	2017-01-31 03:00:00	150.75	-10.6325	16781.4	-1182.58	0.0726895	0.120562	0.106148	0.158358	0.198004	0.328554	0.162801	NA	0.189922
157296_3	2017-01-31 15:00:00	150.756	-10.6294	16782.1	-1182.23	2.13442	3.57349	0.0549383	0.0290999	0.176876	0.296192	0.0623263	NA	0.253969
157296_3	2017-02-01 03:00:00	150.755	-10.6326	16781.9	-1182.59	0.738429	1.09998	-0.0114425	-0.0302885	0.179198	0.301086	0.0322278	NA	0.319571
157296_3	2017-02-01 15:00:00	150.745	-10.6349	16780.8	-1182.84	1.37811	2.27221	-0.0918377	-0.0211673	0.118253	0.194033	0.0942471	NA	0.404507
157296_3	2017-02-02 03:00:00	150.737	-10.6334	16780	-1182.68	1.46024	2.3797	-0.0529184	0.0282832	0.245347	0.412405	0.0715493	NA	0.489011
157296_3	2017-02-02 15:00:00	150.736	-10.6284	16779.8	-1182.12	2.31729	3.8639	-0.0131421	0.0468479	0.170714	0.284907	0.0486582	NA	0.561314
157296_3	2017-02-03 03:00:00	150.731	-10.6316	16779.3	-1182.48	0.752891	1.1257	-0.0514228	-0.0386631	0.208615	0.350399	0.0552321	NA	0.640195
157296_3	2017-02-03 15:00:00	150.715	-10.6595	16777.6	-1185.62	0.673524	1.09637	-0.142877	-0.261311	0.0728895	0.114438	0.297813	NA	0.716573
157296_3	2017-02-04 03:00:00	150.709	-10.7166	16776.8	-1192.04	2.78682	4.71334	-0.0446656	-0.513909	0.333807	0.567456	0.539189	NA	0.750171
157296_3	2017-02-04 15:00:00	150.708	-10.7459	16776.8	-1195.34	6.38076	10.804	-0.00540814	-0.274646	0.378025	0.638475	0.274722	NA	0.632916
157296_3	2017-02-05 03:00:00	150.711	-10.7543	16777.1	-1196.29	9.124	15.4318	0.0260789	-0.0792109	0.361682	0.609588	0.0834019	NA	0.610205
157296_3	2017-02-05 15:00:00	150.716	-10.7466	16777.7	-1195.42	10.6111	17.9308	0.0497955	0.0723961	0.331272	0.557938	0.0878646	NA	0.657143
157296_3	2017-02-06 03:00:00	150.723	-10.7274	16778.5	-1193.26	10.6762	18.0285	0.0657416	0.180175	0.316514	0.533237	0.191801	NA	0.720538
157296_3	2017-02-06 15:00:00	150.731	-10.7014	16779.3	-1190.33	9.33188	15.7498	0.0739174	0.244126	0.329462	0.555419	0.255085	NA	0.75362
157296_3	2017-02-07 03:00:00	150.739	-10.6732	16780.2	-1187.16	6.76242	11.408	0.0743226	0.264248	0.356595	0.601371	0.274522	NA	0.745264
157296_3	2017-02-07 15:00:00	150.747	-10.6475	16781	-1184.27	3.29154	5.55031	0.0669575	0.240542	0.366424	0.617953	0.249713	NA	0.69139
157296_3	2017-02-08 03:00:00	150.752	-10.6282	16781.7	-1182.1	0.599688	1.01115	0.0507717	0.167085	0.310179	0.523006	0.189	NA	0.586119
157296_3	2017-02-08 15:00:00	150.755	-10.6223	16782	-1181.43	0.519773	0.882749	0.0249747	0.0554594	0.0574804	0.0968308	0.060845	NA	0.436725
157296_3	2017-02-09 03:00:00	150.753	-10.6312	16781.7	-1182.44	0.012847	0.0214188	-0.0303642	-0.108396	0.0451147	0.0768472	0.086652	NA	0.308967
157296_3	2017-02-09 15:00:00	150.763	-10.6157	16782.8	-1180.69	0.45282	0.697805	0.0289142	-0.149887	0.0533788	0.0822577	0.171345	NA	0.217841
157296_3	2017-02-10 03:00:00	150.758	-10.6322	16782.3	-1182.54	0.0804515	0.135309	-0.0047351	-0.0239898	0.0363071	0.0610543	0.15929	NA	0.168555
157296_3	2017-02-10 15:00:00	150.749	-10.6313	16781.3	-1182.44	1.15018	1.91904	-0.0910543	0.0115172	0.11369	0.189991	0.0844347	NA	0.160116
157296_3	2017-02-11 03:00:00	150.743	-10.6322	16780.7	-1182.54	1.14805	1.92843	-0.0704675	-0.0333705	0.241657	0.405891	0.0566361	NA	0.151273
157296_3	2017-02-11 15:00:00	150.733	-10.6392	16779.5	-1183.34	2.16908	3.65145	-0.0933443	-0.0662941	0.161999	0.27287	0.114492	NA	0.137217
157296_3	2017-02-12 03:00:00	150.736	-10.6323	16779.9	-1182.56	0.114597	0.193818	0.0394284	0.0784594	0.199904	0.336554	0.0705176	NA	0.117812
157296_3	2017-02-12 15:00:00	150.765	-10.5992	16783.1	-1178.83	0.117856	0.198416	0.266693	0.26885	0.115869	0.195105	0.411795	NA	0.106716
157296_3	2017-02-13 03:00:00	150.781	-10.6228	16784.9	-1181.49	0.519917	0.772981	0.10105	-0.23549	0.095984	0.158328	0.267423	NA	0.0829477
157296_3	2017-02-13 15:00:00	150.754	-10.6312	16781.9	-1182.43	0.859249	1.43878	-0.27852	-0.0636428	0.0855191	0.140204	0.264148	NA	0.0663049
157296_3	2017-02-14 03:00:00	150.75	-10.6329	16781.4	-1182.62	0.460002	0.836823	0.0529433	0.0134513	0.139359	0.240289	0.0427782	NA	0.06375
157296_3	2017-02-14 15:00:00	150.756	-10.6141	16782	-1180.51	0.441255	0.73897	0.0531786	0.175927	0.0480091	0.0836378	0.183787	NA	0.0590973
157296_3	2017-02-15 03:00:00	150.757	-10.6275	16782.2	-1182.02	1.76579	2.81896	0.00971024	-0.187286	0.297552	0.489453	0.126942	NA	0.0558228
157296_4	2017-02-22 02:00:00	150.756	-10.6228	16782.1	-1181.49	9.99999999920986e-06	9.9999999589518e-06	-9.60154e-11	3.98402789675031e-10	9.99999999686843e-06	9.99999994679145e-06	3.9787421149768e-314	NA	0.764555
157296_4	2017-02-22 14:00:00	150.766	-10.6182	16783.2	-1180.97	18.2163	4.49284	0.0920237	0.044138	1.54963	0.382199	0.0999126	NA	0.764555
157296_4	2017-02-23 02:00:00	150.778	-10.6116	16784.5	-1180.22	25.0762	6.17688	0.10757	0.0620174	1.36438	0.336325	0.124092	NA	0.764555
157296_4	2017-02-23 14:00:00	150.782	-10.6059	16785	-1179.59	20.9262	5.14425	0.0449955	0.0530789	1.32496	0.327034	0.0695658	NA	0.693068
157296_4	2017-02-24 02:00:00	150.772	-10.6041	16783.9	-1179.38	6.49206	1.58906	-0.0956985	0.0173225	1.41225	0.34793	0.0971675	NA	0.589361
157296_4	2017-02-24 14:00:00	150.768	-10.6013	16783.4	-1179.06	6.66368	1.64139	0.0933121	0.0588145	1.01723	0.250737	0.049023	NA	0.573568
157296_4	2017-02-25 02:00:00	150.795	-10.5846	16786.5	-1177.19	1.26567	0.311922	0.209265	0.16493	0.723208	0.178233	0.300708	NA	0.545027
157296_4	2017-02-25 14:00:00	150.767	-10.5778	16783.3	-1176.42	13.6919	3.37472	-0.313997	0.0400297	1.88451	0.464692	0.271106	NA	0.316146
157296_4	2017-02-26 02:00:00	150.748	-10.5745	16781.2	-1176.05	39.5981	9.76817	-0.177372	0.0309451	2.52826	0.623944	0.180186	NA	0.477884
157296_4	2017-02-26 14:00:00	150.741	-10.5722	16780.4	-1175.79	65.4296	16.1448	-0.0641437	0.0212239	2.7471	0.678088	0.0676496	NA	0.546449
157296_4	2017-02-27 02:00:00	150.744	-10.571	16780.7	-1175.66	88.6652	21.8815	0.0256882	0.0108661	2.75901	0.681079	0.0278312	NA	0.643522
157296_4	2017-02-27 14:00:00	150.754	-10.5711	16781.8	-1175.67	107.633	26.5651	0.0921239	-0.000128336	2.66227	0.657209	0.0920987	NA	0.755832
157296_4	2017-02-28 02:00:00	150.768	-10.5723	16783.4	-1175.81	121.173	29.9089	0.135163	-0.0117593	2.52453	0.623199	0.135678	NA	0.83883
157296_4	2017-02-28 14:00:00	150.785	-10.5749	16785.3	-1176.09	128.498	31.7184	0.154806	-0.0240269	2.40217	0.592975	0.156686	NA	0.889229
157296_4	2017-03-01 02:00:00	150.801	-10.5788	16787.1	-1176.54	129.126	31.8744	0.151053	-0.036931	2.34139	0.57795	0.155545	NA	0.919911
157296_4	2017-03-01 14:00:00	150.815	-10.5842	16788.6	-1177.14	122.839	30.3232	0.123904	-0.0504718	2.36906	0.584772	0.133839	NA	0.940141
157296_4	2017-03-02 02:00:00	150.822	-10.5911	16789.5	-1177.92	109.665	27.0719	0.0733578	-0.0646491	2.48337	0.612995	0.09782	NA	0.954495
157296_4	2017-03-02 14:00:00	150.822	-10.5996	16789.5	-1178.87	89.8716	22.1859	-0.000584243	-0.079463	2.65575	0.655566	0.0794462	NA	0.964949
157296_4	2017-03-03 02:00:00	150.812	-10.6097	16788.3	-1180.01	63.9434	15.7853	-0.0979226	-0.0949136	2.84228	0.701631	0.136309	NA	0.972361
157296_4	2017-03-03 14:00:00	150.788	-10.6215	16785.7	-1181.34	32.4208	8.00351	-0.218657	-0.111001	2.9922	0.73866	0.245154	NA	0.977187
157296_4	2017-03-04 02:00:00	150.751	-10.635	16781.5	-1182.86	4.23065	1.0444	-0.365174	-0.127789	3.05829	0.754981	0.370404	NA	0.979622
157296_4	2017-03-04 14:00:00	150.694	-10.6503	16775.2	-1184.58	38.5828	9.52457	-0.523229	-0.143927	2.94972	0.728167	0.542626	NA	0.979552
157296_4	2017-03-05 02:00:00	150.627	-10.6663	16767.7	-1186.38	65.4828	16.1648	-0.622509	-0.150092	2.73118	0.674188	0.640324	NA	0.974621
157296_4	2017-03-05 14:00:00	150.556	-10.6819	16759.8	-1188.14	85.1446	21.0177	-0.663013	-0.146285	2.47985	0.612115	0.678948	NA	0.961157
157296_4	2017-03-06 02:00:00	150.486	-10.696	16752.1	-1189.73	97.1176	23.9722	-0.644742	-0.132506	2.26648	0.559423	0.658216	NA	0.929259
157296_4	2017-03-06 14:00:00	150.425	-10.7076	16745.2	-1191.03	101.27	24.9957	-0.567696	-0.108754	2.15181	0.531116	0.578026	NA	0.862427
157296_4	2017-03-07 02:00:00	150.379	-10.7156	16740.1	-1191.94	97.8136	24.1403	-0.431875	-0.0750306	2.16395	0.534138	0.438356	NA	0.750388
157296_4	2017-03-07 14:00:00	150.353	-10.719	16737.2	-1192.31	87.3343	21.5509	-0.237279	-0.031335	2.27842	0.562427	0.239354	NA	0.613636
157296_4	2017-03-08 02:00:00	150.355	-10.7166	16737.4	-1192.04	70.8624	17.4821	0.0160921	0.0223329	2.42831	0.599451	0.0275144	NA	0.62197
157296_4	2017-03-08 14:00:00	150.39	-10.7074	16741.3	-1191.01	50.0139	12.3327	0.328239	0.0859729	2.52667	0.623726	0.339296	NA	0.882505
157296_4	2017-03-09 02:00:00	150.465	-10.6904	16749.7	-1189.1	27.3196	6.72775	0.69916	0.159585	2.46622	0.60874	0.717131	NA	0.963598
157296_4	2017-03-09 14:00:00	150.587	-10.6645	16763.3	-1186.18	7.22799	1.76347	1.12886	0.243169	2.06494	0.509486	1.15475	NA	0.976198
157296_4	2017-03-10 02:00:00	150.758	-10.6292	16782.3	-1182.21	0.168539	0.0367845	1.62092	0.337334	0.215534	0.0470607	1.62191	NA	0.946465
157296_4	2017-03-10 14:00:00	150.711	-10.6394	16777.1	-1183.35	4.28892	0.938027	-0.42343	-0.0767786	0.437196	0.0956795	0.446626	NA	0.0429822
157296_4	2017-03-11 02:00:00	150.768	-10.6137	16783.4	-1180.46	5.01814	1.05839	0.816906	0.337045	0.611206	0.136344	0.577264	NA	0.0379411
157296_4	2017-03-11 14:00:00	150.76	-10.5999	16782.5	-1178.91	13.5728	3.07561	-0.216328	0.0930685	1.99128	0.483701	0.147567	NA	0.22413
157298_1	2016-12-19 09:00:00	150.763	-10.6021	16782.9	-1179.16	9.99999978106331e-06	9.99999943323036e-06	2.22506439069278e-11	-4.93615e-11	9.99999991819964e-06	9.99999978645023e-06	0	NA	0.918435
157298_1	2016-12-19 21:00:00	150.736	-10.6377	16779.8	-1183.17	3.46735	2.13059	-0.269552	-0.352307	0.304571	0.187145	0.42083	NA	0.918435
157298_1	2016-12-20 09:00:00	150.693	-10.7014	16775.1	-1190.34	5.30589	3.26005	-0.399177	-0.597292	0.282803	0.173741	0.718401	NA	0.918435
157298_1	2016-12-20 21:00:00	150.653	-10.7771	16770.7	-1198.86	5.11735	3.14403	-0.365711	-0.710096	0.252166	0.154922	0.798737	NA	0.916834
157298_1	2016-12-21 09:00:00	150.635	-10.8507	16768.6	-1207.15	2.62823	1.6147	-0.169154	-0.690718	0.284919	0.17505	0.711129	NA	0.913755
157298_1	2016-12-21 21:00:00	150.649	-10.9107	16770.1	-1213.9	1.2688	0.779503	0.226113	-0.510291	0.328123	0.201586	0.576328	NA	0.910455
157298_1	2016-12-22 09:00:00	150.716	-10.9422	16777.6	-1217.45	3.09498	1.90141	0.622273	-0.295763	0.217965	0.133907	0.688984	NA	0.908122
157298_1	2016-12-22 21:00:00	150.801	-10.9597	16787.1	-1219.42	0.872821	0.536221	0.788688	-0.163855	0.207342	0.127381	0.805529	NA	0.90747
157298_1	2016-12-23 09:00:00	150.877	-10.9742	16795.5	-1221.05	3.66752	2.25314	0.680882	-0.130559	0.414406	0.25459	0.7178	NA	0.906447
157298_1	2016-12-23 21:00:00	150.938	-10.9853	16802.3	-1222.3	8.57953	5.27083	0.569252	-0.104701	0.486209	0.298702	0.578801	NA	0.905504
157298_1	2016-12-24 09:00:00	150.989	-10.994	16808	-1223.28	13.1358	8.06997	0.473904	-0.0812064	0.501521	0.308109	0.480811	NA	0.904932
157298_1	2016-12-24 21:00:00	151.032	-11.0004	16812.8	-1224	16.9545	10.416	0.394838	-0.0600762	0.488647	0.3002	0.399382	NA	0.904544
157298_1	2016-12-25 09:00:00	151.067	-11.0048	16816.8	-1224.49	19.7896	12.1577	0.332053	-0.0413101	0.464008	0.285063	0.334612	NA	0.904287
157298_1	2016-12-25 21:00:00	151.098	-11.0074	16820.2	-1224.79	21.486	13.1999	0.285549	-0.0249082	0.440148	0.270405	0.286634	NA	0.904113
157298_1	2016-12-26 09:00:00	151.126	-11.0086	16823.2	-1224.92	21.9621	13.4924	0.255328	-0.0108705	0.426799	0.262203	0.255559	NA	0.903982
157298_1	2016-12-26 21:00:00	151.152	-11.0085	16826.1	-1224.91	21.2025	13.0257	0.241388	0.000803066	0.429141	0.263642	0.241389	NA	0.903862
157298_1	2016-12-27 09:00:00	151.178	-11.0074	16829.1	-1224.79	19.2569	11.8305	0.243729	0.0101124	0.445868	0.273918	0.243939	NA	0.903725
157298_1	2016-12-27 21:00:00	151.206	-11.0056	16832.2	-1224.59	16.2439	9.97944	0.262352	0.0170576	0.469679	0.288546	0.262906	NA	0.903544
157298_1	2016-12-28 09:00:00	151.238	-11.0033	16835.8	-1224.33	12.3599	7.59326	0.297257	0.0216387	0.489459	0.300698	0.298043	NA	0.903289
157298_1	2016-12-28 21:00:00	151.276	-11.0007	16840	-1224.04	7.88592	4.8447	0.348443	0.0238555	0.49112	0.301719	0.349259	NA	0.902919
157298_1	2016-12-29 09:00:00	151.321	-10.9982	16844.9	-1223.76	3.04648	1.8716	0.415911	0.0237082	0.454364	0.279138	0.416586	NA	0.902376
157298_1	2016-12-29 21:00:00	151.373	-10.9959	16850.7	-1223.5	1.43677	0.882678	0.503391	0.020655	0.336734	0.206872	0.48228	NA	0.901573
157298_1	2016-12-30 09:00:00	151.415	-10.9982	16855.4	-1223.75	1.73912	1.06843	0.391963	-0.0211329	0.136446	0.0838257	0.392533	NA	0.900437
157298_1	2016-12-30 21:00:00	151.395	-11.0136	16853.2	-1225.49	0.766197	0.470714	-0.41906	-0.191339	0.213801	0.131349	0.238537	NA	0.899458
157298_1	2016-12-31 09:00:00	151.302	-11.033	16842.9	-1227.68	0.604373	0.371298	-0.75039	-0.0955474	0.202524	0.124421	0.873836	NA	0.900031
157298_1	2016-12-31 21:00:00	151.273	-10.9988	16839.6	-1223.82	0.784802	0.482144	-0.273269	0.321743	0.0717354	0.044071	0.422131	NA	0.899475
157298_1	2017-01-01 09:00:00	151.251	-10.9493	16837.2	-1218.24	2.5941	1.59368	-0.192561	0.499398	0.328361	0.201728	0.506677	NA	0.903856
157298_1	2017-01-01 21:00:00	151.232	-10.8845	16835.1	-1210.94	5.63029	3.45896	-0.173302	0.608492	0.340572	0.20923	0.63269	NA	0.907128
157298_1	2017-01-02 09:00:00	151.212	-10.8154	16832.8	-1203.17	7.01373	4.30888	-0.190003	0.648131	0.293527	0.180328	0.675408	NA	0.908802
157298_1	2017-01-02 21:00:00	151.186	-10.7495	16829.9	-1195.75	6.28547	3.86147	-0.242661	0.618317	0.276472	0.16985	0.664229	NA	0.909427
157298_1	2017-01-03 09:00:00	151.15	-10.6942	16826	-1189.52	3.14812	1.93404	-0.331279	0.519048	0.329289	0.202298	0.615757	NA	0.909646
157298_1	2017-01-03 21:00:00	151.104	-10.6533	16820.8	-1184.92	1.71607	1.05426	-0.463862	0.334859	0.427224	0.262464	0.576245	NA	0.910149
157298_1	2017-01-04 09:00:00	151.039	-10.6394	16813.6	-1183.35	6.65114	4.08612	-0.599045	0.13127	0.456274	0.280311	0.613259	NA	0.911161
157298_1	2017-01-04 21:00:00	150.964	-10.6435	16805.3	-1183.81	10.5097	6.4566	-0.69445	-0.0384449	0.434697	0.267055	0.695513	NA	0.912979
157298_1	2017-01-05 09:00:00	150.883	-10.662	16796.3	-1185.9	13.0247	8.00173	-0.750076	-0.174284	0.395001	0.242668	0.770058	NA	0.914579
157298_1	2017-01-05 21:00:00	150.801	-10.6915	16787.1	-1189.22	13.991	8.59536	-0.765925	-0.276247	0.362537	0.222724	0.814219	NA	0.915625
157298_1	2017-01-06 09:00:00	150.721	-10.7282	16778.2	-1193.35	13.3036	8.17307	-0.741995	-0.344335	0.357916	0.219885	0.817999	NA	0.916032
157298_1	2017-01-06 21:00:00	150.648	-10.7685	16770	-1197.89	10.9485	6.7262	-0.678286	-0.378547	0.387084	0.237804	0.776769	NA	0.915893
157298_1	2017-01-07 09:00:00	150.586	-10.8089	16763.1	-1202.44	6.98799	4.29306	-0.574799	-0.378883	0.437363	0.268693	0.688438	NA	0.915435
157298_1	2017-01-07 21:00:00	150.539	-10.8457	16757.9	-1206.58	1.21528	0.746605	-0.431534	-0.345345	0.487849	0.299709	0.552706	NA	0.914965
157298_1	2017-01-08 09:00:00	150.51	-10.876	16754.7	-1210	4.98377	3.06177	-0.24206	-0.272454	0.520949	0.320044	0.394237	NA	0.914805
157298_1	2017-01-08 21:00:00	150.502	-10.8979	16753.9	-1212.45	10.1423	6.2309	-0.0680579	-0.20482	0.506565	0.311207	0.215831	NA	0.915107
157298_1	2017-01-09 09:00:00	150.512	-10.9134	16754.9	-1214.2	14.122	8.67585	0.0844842	-0.145527	0.466549	0.286624	0.168273	NA	0.915922
157298_1	2017-01-09 21:00:00	150.535	-10.9234	16757.5	-1215.33	16.6461	10.2265	0.215567	-0.094576	0.417841	0.2567	0.235401	NA	0.91691
157298_1	2017-01-10 09:00:00	150.57	-10.929	16761.4	-1215.96	17.4974	10.7495	0.32519	-0.0519659	0.380238	0.233599	0.329316	NA	0.917907
157298_1	2017-01-10 21:00:00	150.614	-10.9309	16766.3	-1216.17	16.5006	10.1371	0.413353	-0.0176972	0.376865	0.231527	0.413731	NA	0.918797
157298_1	2017-01-11 09:00:00	150.666	-10.93	16772.1	-1216.07	13.5144	8.30253	0.480056	0.00823031	0.422495	0.259559	0.480127	NA	0.919509
157298_1	2017-01-11 21:00:00	150.723	-10.9272	16778.4	-1215.76	8.42093	5.17339	0.5253	0.0258165	0.512601	0.314916	0.525935	NA	0.920013
157298_1	2017-01-12 09:00:00	150.782	-10.9235	16785	-1215.34	0.844441	0.518785	0.549085	0.0350614	0.63304	0.388907	0.550203	NA	0.920311
157298_1	2017-01-12 21:00:00	150.841	-10.9198	16791.6	-1214.92	8.2959	5.09657	0.549337	0.0351593	0.775316	0.476314	0.550461	NA	0.920432
157298_2	2017-01-21 19:00:00	150.775	-10.9276	16784.2	-1215.8	9.99999996740537e-06	9.9999999507375e-06	2.61517235260688e-13	-4.47784e-13	9.99999999093503e-06	9.99999998629753e-06	1.85674632499966e-314	NA	0.98879
157298_2	2017-01-22 07:00:00	150.777	-10.9301	16784.4	-1216.08	7.84906	6.36979	0.0191974	-0.0242114	0.684348	0.555368	0.0295331	NA	0.98879
157298_2	2017-01-22 19:00:00	150.783	-10.9356	16785.1	-1216.71	10.6761	8.66382	0.0565819	-0.0523443	0.577076	0.468295	0.0770807	NA	0.98879
157298_2	2017-01-23 07:00:00	150.795	-10.9445	16786.5	-1217.71	6.76771	5.49205	0.112185	-0.0835505	0.558655	0.453356	0.139879	NA	0.988774
157298_2	2017-01-23 19:00:00	150.814	-10.9564	16788.5	-1219.04	3.37472	2.73861	0.189813	-0.118472	0.946099	0.767763	0.204395	NA	0.988702
157298_2	2017-01-24 07:00:00	150.843	-10.9726	16791.8	-1220.88	17.1616	13.9266	0.272725	-0.152819	1.23642	1.00335	0.312622	NA	0.988526
157298_2	2017-01-24 19:00:00	150.88	-10.9918	16795.9	-1223.04	31.1687	25.2934	0.343137	-0.180131	1.37793	1.11819	0.387543	NA	0.988086
157298_2	2017-01-25 07:00:00	150.924	-11.0132	16800.7	-1225.44	44.8231	36.3739	0.40105	-0.200406	1.43843	1.16728	0.448334	NA	0.987317
157298_2	2017-01-25 19:00:00	150.972	-11.0359	16806.1	-1228.01	57.5465	46.6989	0.446463	-0.213645	1.448	1.17504	0.494948	NA	0.986127
157298_2	2017-01-26 07:00:00	151.023	-11.0593	16811.8	-1230.64	68.8917	55.9055	0.479378	-0.219847	1.42516	1.15651	0.527386	NA	0.984406
157298_2	2017-01-26 19:00:00	151.077	-11.0826	16817.8	-1233.27	78.515	63.7147	0.499794	-0.219014	1.38366	1.12284	0.545674	NA	0.982025
157298_2	2017-01-27 07:00:00	151.132	-11.1051	16823.9	-1235.81	86.1557	69.9151	0.50771	-0.211144	1.33494	1.0833	0.549865	NA	0.978849
157298_2	2017-01-27 19:00:00	151.186	-11.126	16830	-1238.16	91.6233	74.3521	0.503127	-0.196237	1.28897	1.04599	0.540043	NA	0.974784
157298_2	2017-01-28 07:00:00	151.239	-11.1446	16835.8	-1240.25	94.7895	76.9214	0.486045	-0.174295	1.25426	1.01783	0.516351	NA	0.96988
157298_2	2017-01-28 19:00:00	151.288	-11.16	16841.3	-1242	95.5826	77.565	0.456464	-0.145316	1.23713	1.00393	0.479037	NA	0.964491
157298_2	2017-01-29 07:00:00	151.333	-11.1717	16846.3	-1243.31	93.9856	76.269	0.414384	-0.1093	1.24072	1.00684	0.428557	NA	0.959443
157298_2	2017-01-29 19:00:00	151.371	-11.1787	16850.6	-1244.1	90.0347	73.0629	0.359805	-0.0662487	1.26433	1.026	0.365853	NA	0.956008
157298_2	2017-01-30 07:00:00	151.403	-11.1804	16854.1	-1244.3	83.8216	68.021	0.292727	-0.0161608	1.30362	1.05788	0.293173	NA	0.95544
157298_2	2017-01-30 19:00:00	151.426	-11.1761	16856.6	-1243.8	75.4958	61.2646	0.213149	0.0409633	1.35139	1.09665	0.21705	NA	0.958141
157298_2	2017-01-31 07:00:00	151.439	-11.1649	16858.1	-1242.54	65.2709	52.9671	0.121073	0.105124	1.39854	1.13491	0.160342	NA	0.963201
157298_2	2017-01-31 19:00:00	151.441	-11.1461	16858.3	-1240.43	53.4331	43.3608	0.0164969	0.176321	1.43461	1.16418	0.177091	NA	0.96894
157298_2	2017-02-01 07:00:00	151.43	-11.119	16857.1	-1237.37	40.3535	32.7467	-0.100578	0.254554	1.44749	1.17463	0.273703	NA	0.973902
157298_2	2017-02-01 19:00:00	151.405	-11.0828	16854.3	-1233.29	26.4976	21.5027	-0.230152	0.339823	1.42212	1.15404	0.410426	NA	0.977271
157298_2	2017-02-02 07:00:00	151.365	-11.0368	16849.9	-1228.11	12.3478	10.0202	-0.372225	0.432129	1.337	1.08497	0.570339	NA	0.978566
157298_2	2017-02-02 19:00:00	151.31	-10.9814	16843.8	-1221.87	1.84961	1.50097	-0.528242	0.532284	1.15573	0.937874	0.727815	NA	0.97688
157298_2	2017-02-03 07:00:00	151.237	-10.9151	16835.6	-1214.39	10.9535	8.88876	-0.678979	0.623086	0.818549	0.66425	0.921547	NA	0.9695
157298_2	2017-02-03 19:00:00	151.159	-10.8507	16827	-1207.14	13.1389	10.6621	-0.719708	0.604104	0.597014	0.484475	0.939639	NA	0.939429
157298_2	2017-02-04 07:00:00	151.089	-10.8	16819.2	-1201.44	9.55176	7.75122	-0.650429	0.475337	0.640588	0.519835	0.805608	NA	0.844256
157298_2	2017-02-04 19:00:00	151.038	-10.7748	16813.5	-1198.6	0.437434	0.355044	-0.471143	0.236786	0.761214	0.617722	0.527298	NA	0.649186
157298_2	2017-02-05 07:00:00	151.018	-10.7855	16811.2	-1199.8	6.7463	5.4746	-0.176899	-0.116489	0.590051	0.478824	0.215113	NA	0.454869
157298_2	2017-02-05 19:00:00	151.037	-10.8171	16813.3	-1203.36	4.44197	3.60465	0.174933	-0.29638	0.414521	0.336382	0.344155	NA	0.651151
157298_2	2017-02-06 07:00:00	151.09	-10.8466	16819.2	-1206.67	3.9232	3.18367	0.601564	-0.249784	0.787213	0.63882	0.565087	NA	0.869119
157298_2	2017-02-06 19:00:00	151.189	-10.8634	16830.3	-1208.57	11.9767	9.71898	0.923425	-0.158254	0.815852	0.662059	0.936888	NA	0.926707
157298_2	2017-02-07 07:00:00	151.291	-10.875	16841.6	-1209.88	16.0362	13.0132	0.943449	-0.108554	0.708976	0.575329	0.949673	NA	0.891782
157298_2	2017-02-07 19:00:00	151.362	-10.8857	16849.6	-1211.08	15.6654	12.7123	0.661634	-0.100684	0.664412	0.539166	0.669251	NA	0.703189
157298_2	2017-02-08 07:00:00	151.371	-10.9001	16850.5	-1212.7	11.3524	9.21219	0.0779805	-0.134644	0.726309	0.589397	0.155595	NA	0.397237
157298_2	2017-02-08 19:00:00	151.284	-10.9225	16840.8	-1215.23	4.28129	3.47404	-0.807511	-0.210434	0.735732	0.59704	0.83448	NA	0.60888
157298_2	2017-02-09 07:00:00	151.096	-10.9549	16819.9	-1218.88	0.0870913	0.0699845	-2.06493	-0.337767	0.0217201	0.0169456	1.77115	NA	0.89467
157298_2	2017-02-09 19:00:00	151.2	-10.999	16831.5	-1223.85	1.93764	1.57241	1.07518	-0.416896	0.167534	0.135952	1.05046	NA	0.0582168
157298_2	2017-02-10 07:00:00	151.3	-10.9713	16842.6	-1220.72	4.19145	3.40137	0.754526	0.506478	0.563847	0.457566	0.964794	NA	0.474963
157298_2	2017-02-10 19:00:00	151.303	-10.9302	16842.9	-1216.1	3.60065	2.92217	0.0261464	0.385443	0.34424	0.279357	0.386329	NA	0.198404
157298_2	2017-02-11 07:00:00	151.245	-11.0707	16836.5	-1231.93	0.42587	0.345648	-0.679249	-1.99786	0.125931	0.102355	1.42464	NA	0.0888191
157298_2	2017-02-11 19:00:00	151.173	-11.2092	16828.5	-1247.53	8.4578	6.86369	-0.65693	-1.18038	0.81715	0.663126	1.46018	NA	0.826201
157298_2	2017-02-12 07:00:00	151.108	-11.2441	16821.3	-1251.47	16.4141	13.3202	-0.602241	-0.32835	0.895564	0.726749	0.685936	NA	0.402449
157298_2	2017-02-12 19:00:00	151.049	-11.2084	16814.7	-1247.45	21.5354	17.4761	-0.54931	0.335495	0.820608	0.66592	0.64366	NA	0.525919
157298_2	2017-02-13 07:00:00	150.995	-11.1221	16808.7	-1237.71	22.6177	18.3543	-0.498135	0.811149	0.73727	0.598293	0.951894	NA	0.916522
157298_2	2017-02-13 19:00:00	150.947	-11.0051	16803.3	-1224.53	18.9825	15.4043	-0.448717	1.09861	0.758484	0.61551	1.18672	NA	0.963077
157298_2	2017-02-14 07:00:00	150.904	-10.8775	16798.5	-1210.16	10.128	8.21888	-0.401056	1.19789	0.912337	0.740361	1.26324	NA	0.958779
157298_2	2017-02-14 19:00:00	150.865	-10.7584	16794.2	-1196.75	3.18753	2.58669	-0.355462	1.07573	1.159	0.940525	1.17466	NA	0.914495
157298_2	2017-02-15 07:00:00	150.831	-10.6682	16790.4	-1186.6	18.3974	14.9294	-0.311273	0.846251	1.3352	1.08351	0.901683	NA	0.797421
157298_2	2017-02-15 19:00:00	150.802	-10.6003	16787.2	-1178.96	32.9027	26.7004	-0.268655	0.636413	1.41021	1.14438	0.690794	NA	0.761606
157298_2	2017-02-16 07:00:00	150.777	-10.5528	16784.5	-1173.61	46.3705	37.6295	-0.227609	0.446215	1.42416	1.1557	0.500912	NA	0.719785
157298_2	2017-02-16 19:00:00	150.757	-10.5233	16782.2	-1170.3	58.345	47.3468	-0.188135	0.275656	1.39989	1.136	0.333738	NA	0.677707
157298_2	2017-02-17 07:00:00	150.741	-10.51	16780.4	-1168.8	68.4694	55.5627	-0.150233	0.124737	1.35372	1.09854	0.195267	NA	0.667651
157298_2	2017-02-17 19:00:00	150.729	-10.5107	16779	-1168.88	76.4739	62.0583	-0.113903	-0.00654279	1.29908	1.0542	0.114091	NA	0.726124
157298_2	2017-02-18 07:00:00	150.72	-10.5233	16778.1	-1170.3	82.1652	66.6768	-0.0791451	-0.118183	1.24767	1.01248	0.142236	NA	0.819247
157298_2	2017-02-18 19:00:00	150.715	-10.5458	16777.5	-1172.82	85.4177	69.3162	-0.045959	-0.210183	1.20951	0.98151	0.215149	NA	0.886426
157298_2	2017-02-19 07:00:00	150.714	-10.5759	16777.4	-1176.21	86.1698	69.9265	-0.014345	-0.282543	1.19188	0.967206	0.282907	NA	0.922239
157298_2	2017-02-19 19:00:00	150.715	-10.6117	16777.6	-1180.23	84.4216	68.5079	0.0156971	-0.335264	1.19799	0.972164	0.335631	NA	0.939861
157298_2	2017-02-20 07:00:00	150.72	-10.6509	16778.1	-1184.65	80.2353	65.1107	0.0441673	-0.368345	1.22613	0.995001	0.370983	NA	0.947945
157298_2	2017-02-20 19:00:00	150.728	-10.6916	16778.9	-1189.23	73.7381	59.8382	0.0710654	-0.381786	1.27008	1.03067	0.388344	NA	0.950702
157298_2	2017-02-21 07:00:00	150.738	-10.7317	16780.1	-1193.74	65.1275	52.8508	0.0963916	-0.375588	1.32037	1.07148	0.38776	NA	0.950293
157298_2	2017-02-21 19:00:00	150.751	-10.769	16781.5	-1197.94	54.6816	44.3739	0.120146	-0.34975	1.36546	1.10807	0.369811	NA	0.948253
157298_2	2017-02-22 07:00:00	150.766	-10.8014	16783.2	-1201.59	42.7729	34.7101	0.142328	-0.304272	1.39208	1.12966	0.335915	NA	0.946246
157298_2	2017-02-22 19:00:00	150.784	-10.8269	16785.2	-1204.46	29.8897	24.2554	0.162938	-0.239155	1.38428	1.12333	0.289385	NA	0.946185
157298_2	2017-02-23 07:00:00	150.804	-10.8433	16787.4	-1206.31	16.6428	13.5056	0.181977	-0.154398	1.32036	1.07147	0.238651	NA	0.949484
157298_2	2017-02-23 19:00:00	150.825	-10.8487	16789.8	-1206.91	2.8933	2.34791	0.199443	-0.050001	1.16376	0.944385	0.205615	NA	0.955907
157298_2	2017-02-24 07:00:00	150.848	-10.8427	16792.3	-1206.25	7.74412	6.28433	0.215071	0.0773687	0.823837	0.668541	0.219585	NA	0.963536
157298_2	2017-02-24 19:00:00	150.863	-10.8285	16794	-1204.64	9.77383	7.93143	0.137258	0.133399	0.526428	0.427194	0.191404	NA	0.970143
157298_2	2017-02-25 07:00:00	150.856	-10.8182	16793.3	-1203.48	4.44655	3.60837	-0.0597439	0.0971823	0.581232	0.471668	0.114078	NA	0.976062
157298_2	2017-02-25 19:00:00	150.823	-10.8193	16789.5	-1203.6	4.22363	3.42747	-0.405668	-0.0542934	0.738796	0.59953	0.311396	NA	0.981968
157298_2	2017-02-26 07:00:00	150.746	-10.8404	16781	-1205.98	7.43814	6.03603	-0.714189	-0.19834	0.491162	0.398576	0.741218	NA	0.986418
157298_2	2017-02-26 19:00:00	150.651	-10.8696	16770.4	-1209.27	0.755356	0.613005	-0.8756	-0.273702	0.564939	0.458446	0.917382	NA	0.988243
157298_2	2017-02-27 07:00:00	150.557	-10.8988	16759.9	-1212.56	12.9449	10.5047	-0.876991	-0.274351	1.1949	0.969658	0.918903	NA	0.988368
162382_8	2017-04-23 08:00:00	150.996	-10.791	16808.8	-1200.42	9.99999987751855e-06	9.99999999767249e-06	1.63295505654005e-10	6.13623020776921e-10	9.99999995923357e-06	9.99999999119311e-06	NA	NA	0.972076
162382_8	2017-04-23 20:00:00	151.018	-10.7721	16811.2	-1198.29	2.34167	1.21715	0.212472	0.185961	0.204933	0.106363	0.269093	NA	0.972076
162382_8	2017-04-24 08:00:00	151.035	-10.7415	16813.1	-1194.85	1.07949	0.707206	0.157402	0.28704	0.15267	0.0808604	0.327364	NA	0.972076
162382_8	2017-04-24 20:00:00	151.019	-10.7111	16811.3	-1191.43	2.21693	1.26519	-0.255456	0.279916	0.302919	0.155148	0.32036	NA	0.965297
162382_8	2017-04-25 08:00:00	150.955	-10.6832	16804.2	-1188.29	4.54631	2.38351	-0.591521	0.261897	0.27836	0.14318	0.646906	NA	0.96165
162382_8	2017-04-25 20:00:00	150.876	-10.6568	16795.5	-1185.31	4.95503	2.58603	-0.729439	0.247844	0.234704	0.121672	0.770395	NA	0.949602
162382_8	2017-04-26 08:00:00	150.804	-10.6314	16787.4	-1182.46	3.34211	1.79526	-0.669211	0.237756	0.254983	0.131472	0.710191	NA	0.899497
162382_8	2017-04-26 20:00:00	150.759	-10.6067	16782.4	-1179.67	0.188064	0.525071	-0.401176	0.231828	0.296166	0.15193	0.48236	NA	0.771193
162382_8	2017-04-27 08:00:00	150.762	-10.5827	16782.7	-1176.98	2.38551	1.27672	0.0311089	0.224785	0.194072	0.102905	0.226928	NA	0.599733
162382_8	2017-04-27 20:00:00	150.782	-10.5692	16785	-1175.46	0.255896	0.513965	0.189893	0.1266	0.181587	0.0978484	0.228226	NA	0.572182
162382_8	2017-04-28 08:00:00	150.789	-10.5749	16785.8	-1176.1	3.73294	2.01464	0.0508658	-0.0708286	0.345076	0.177134	0.0828101	NA	0.524612
162382_8	2017-04-28 20:00:00	150.785	-10.5997	16785.4	-1178.88	6.8612	3.57338	-0.0360773	-0.23217	0.355071	0.181618	0.234957	NA	0.85256
162382_8	2017-04-29 08:00:00	150.779	-10.6372	16784.6	-1183.11	8.78591	4.5379	-0.0622877	-0.352493	0.323369	0.165496	0.357955	NA	0.949075
162382_8	2017-04-29 20:00:00	150.776	-10.6833	16784.3	-1188.29	9.19285	4.73595	-0.0277655	-0.431799	0.297269	0.152449	0.43269	NA	0.968651
162382_8	2017-04-30 08:00:00	150.783	-10.7334	16785.1	-1193.94	7.98627	4.11849	0.0674894	-0.470085	0.305396	0.156724	0.474905	NA	0.971031
162382_8	2017-04-30 20:00:00	150.807	-10.7832	16787.8	-1199.54	5.2483	2.73408	0.223477	-0.467354	0.342084	0.175339	0.518036	NA	0.965331
162382_8	2017-05-01 08:00:00	150.855	-10.8284	16793	-1204.63	0.847022	0.670961	0.440197	-0.423605	0.373315	0.191158	0.610912	NA	0.953106
162382_8	2017-05-01 20:00:00	150.928	-10.8653	16801.2	-1208.79	3.45665	1.83095	0.726849	-0.332624	0.353899	0.181462	0.766019	NA	0.935779
162382_8	2017-05-02 08:00:00	151.021	-10.8892	16811.6	-1211.47	5.58841	2.89667	0.862736	-0.224007	0.283624	0.146068	0.891343	NA	0.901158
162382_8	2017-05-02 20:00:00	151.109	-10.8993	16821.3	-1212.62	5.69327	2.96026	0.810799	-0.0954677	0.246821	0.127242	0.8164	NA	0.815558
162382_8	2017-05-03 08:00:00	151.17	-10.8937	16828.2	-1211.98	3.91572	2.08474	0.571036	0.0529944	0.275279	0.141127	0.57349	NA	0.67075
162382_8	2017-05-03 20:00:00	151.186	-10.8701	16829.9	-1209.33	0.289248	0.53648	0.143449	0.221379	0.304035	0.15582	0.263792	NA	0.635915
162382_8	2017-05-04 08:00:00	151.138	-10.8278	16824.6	-1204.56	2.13922	1.15455	-0.485436	0.411116	0.193296	0.102933	0.593145	NA	0.901557
162382_8	2017-05-04 20:00:00	151.055	-10.779	16815.3	-1199.06	0.0826864	0.522946	-0.773353	0.454909	0.195696	0.10564	0.899932	NA	0.945376
162382_8	2017-05-05 08:00:00	150.977	-10.7412	16806.7	-1194.81	4.78192	2.55926	-0.722058	0.354165	0.396245	0.203969	0.804239	NA	0.87474
162382_8	2017-05-05 20:00:00	150.904	-10.7131	16798.6	-1191.65	9.35356	4.87169	-0.670939	0.26349	0.465367	0.238348	0.720823	NA	0.845454
162382_8	2017-05-06 08:00:00	150.838	-10.6936	16791.2	-1189.46	13.7023	7.08077	-0.619996	0.182884	0.485112	0.248034	0.646407	NA	0.837194
162382_8	2017-05-06 20:00:00	150.776	-10.6816	16784.3	-1188.11	17.489	9.00475	-0.569229	0.112347	0.478491	0.244486	0.58021	NA	0.839913
162382_8	2017-05-07 08:00:00	150.72	-10.6761	16778.1	-1187.49	20.4749	10.5205	-0.518638	0.0518781	0.458629	0.234308	0.521226	NA	0.849991
162382_8	2017-05-07 20:00:00	150.67	-10.676	16772.5	-1187.47	22.493	11.5429	-0.468223	0.0014784	0.435521	0.222551	0.468225	NA	0.863301
162382_8	2017-05-08 08:00:00	150.625	-10.6801	16767.5	-1187.94	23.4325	12.0155	-0.417984	-0.0388525	0.417644	0.213504	0.419786	NA	0.875128
162382_8	2017-05-08 20:00:00	150.585	-10.6875	16763.1	-1188.76	23.2301	11.9061	-0.367921	-0.0691145	0.411477	0.210436	0.374356	NA	0.882154
162382_8	2017-05-09 08:00:00	150.551	-10.697	16759.2	-1189.84	21.8645	11.204	-0.318034	-0.0893077	0.419932	0.214805	0.330335	NA	0.882849
162382_8	2017-05-09 20:00:00	150.522	-10.7076	16756	-1191.03	19.355	9.91934	-0.268323	-0.0994321	0.441349	0.225759	0.286153	NA	0.87671
162382_8	2017-05-10 08:00:00	150.498	-10.7182	16753.4	-1192.22	15.7608	8.08259	-0.218787	-0.0994876	0.470318	0.240553	0.240345	NA	0.863898
162382_8	2017-05-10 20:00:00	150.48	-10.7277	16751.4	-1193.3	11.1795	5.74539	-0.169428	-0.0894743	0.499391	0.255417	0.191602	NA	0.84604
162382_8	2017-05-11 08:00:00	150.467	-10.7351	16749.9	-1194.13	5.72731	2.97747	-0.120245	-0.0693922	0.520056	0.266043	0.138831	NA	0.828174
162382_8	2017-05-11 20:00:00	150.459	-10.7396	16749	-1194.63	0.560415	0.584821	-0.0712523	-0.0384257	0.523608	0.26804	0.0859512	NA	0.819873
162382_8	2017-05-12 08:00:00	150.457	-10.7395	16748.7	-1194.63	6.35011	3.29068	-0.0230717	0.000270886	0.494724	0.253668	0.0230724	NA	0.827556
162382_8	2017-05-12 20:00:00	150.458	-10.7361	16749	-1194.24	10.6895	5.50716	0.0176134	0.0319005	0.448447	0.230365	0.0364407	NA	0.852455
162382_8	2017-05-13 08:00:00	150.464	-10.7301	16749.6	-1193.57	13.6494	7.03521	0.050803	0.056463	0.400006	0.205746	0.0759549	NA	0.875408
162382_8	2017-05-13 20:00:00	150.472	-10.7222	16750.5	-1192.68	15.1654	7.83238	0.0764971	0.0739584	0.363944	0.1871	0.106404	NA	0.890369
162382_8	2017-05-14 08:00:00	150.482	-10.7132	16751.6	-1191.67	15.2358	7.89333	0.0946958	0.0843868	0.351687	0.180297	0.126841	NA	0.897173
162382_8	2017-05-14 20:00:00	150.494	-10.7039	16752.9	-1190.61	13.926	7.24691	0.105399	0.0877481	0.364883	0.186531	0.137145	NA	0.897081
162382_8	2017-05-15 08:00:00	150.505	-10.6949	16754.2	-1189.6	11.3735	5.95753	0.108607	0.0840423	0.393057	0.200925	0.137326	NA	0.891389
162382_8	2017-05-15 20:00:00	150.517	-10.6871	16755.4	-1188.72	7.78873	4.12651	0.104319	0.0732695	0.419098	0.215148	0.127478	NA	0.881655
162382_8	2017-05-16 08:00:00	150.527	-10.6812	16756.5	-1188.06	3.354	1.85815	0.0925359	0.0554296	0.422736	0.219413	0.107866	NA	0.870471
162382_8	2017-05-16 20:00:00	150.535	-10.6774	16757.5	-1187.64	1.36128	0.871885	0.0716832	0.0290386	0.377931	0.202178	0.0845554	NA	0.861853
162382_8	2017-05-17 08:00:00	150.543	-10.6772	16758.3	-1187.61	3.80721	2.23659	0.0708232	0.00225294	0.257582	0.149447	0.0708559	NA	0.857678
162382_8	2017-05-17 20:00:00	150.559	-10.6787	16760.1	-1187.78	3.67854	2.43738	0.148848	-0.0143051	0.211019	0.115929	0.149532	NA	0.859451
162382_8	2017-05-18 08:00:00	150.592	-10.6809	16763.8	-1188.03	1.64096	1.47905	0.305758	-0.0206356	0.242845	0.127966	0.306454	NA	0.852441
162382_8	2017-05-18 20:00:00	150.645	-10.6827	16769.8	-1188.23	0.0233816	0.436901	0.557618	-0.0146555	NA	0.14568	0.4984	NA	0.796323
162382_8	2017-05-19 08:00:00	150.652	-10.6854	16770.5	-1188.54	2.83093	1.7385	0.0543923	-0.0255041	0.237923	0.13536	0.0638323	NA	0.435421
162382_8	2017-05-19 20:00:00	150.627	-10.6884	16767.7	-1188.87	3.1711	1.9327	-0.226768	-0.0275494	0.197147	0.107109	0.228436	NA	0.493825
162382_8	2017-05-20 08:00:00	150.597	-10.6906	16764.3	-1189.12	1.23708	0.955779	-0.283806	-0.0207121	0.211828	0.115905	0.284562	NA	0.63021
162382_8	2017-05-20 20:00:00	150.581	-10.6915	16762.6	-1189.22	0.169188	0.509308	-0.0594828	-0.00272369	0.12878	0.113346	0.142274	NA	0.587792
162382_8	2017-05-21 08:00:00	150.605	-10.6895	16765.2	-1188.99	2.10219	1.18638	0.216376	0.0191554	0.173406	0.0919919	0.217222	NA	0.586838
162382_8	2017-05-21 20:00:00	150.641	-10.684	16769.2	-1188.37	0.106399	0.519223	0.333993	0.0532007	0.197561	0.109054	0.338803	NA	0.798425
162382_8	2017-05-22 08:00:00	150.674	-10.6736	16773	-1187.2	4.03188	2.17362	0.311051	0.0974386	0.333209	0.172488	0.325956	NA	0.858344
162382_8	2017-05-22 20:00:00	150.705	-10.6601	16776.4	-1185.68	6.68214	3.51929	0.282385	0.126871	0.328064	0.169562	0.309577	NA	0.879172
162382_8	2017-05-23 08:00:00	150.731	-10.645	16779.3	-1183.98	7.94256	4.18034	0.247994	0.141498	0.295095	0.152919	0.285522	NA	0.875347
162382_8	2017-05-23 20:00:00	150.754	-10.6299	16781.8	-1182.29	7.62768	4.05195	0.207877	0.14132	0.284768	0.147096	0.251365	NA	0.84859
162382_8	2017-05-24 08:00:00	150.771	-10.6164	16783.8	-1180.77	5.84356	3.17975	0.162036	0.126337	0.307895	0.158077	0.205467	NA	0.791522
162382_8	2017-05-24 20:00:00	150.783	-10.6061	16785.1	-1179.61	2.97599	1.7519	0.110469	0.0965476	0.326772	0.168547	0.146713	NA	0.690557
162382_8	2017-05-25 08:00:00	150.79	-10.6001	16785.8	-1178.93	0.393118	0.49227	0.0525631	0.0503649	0.266566	0.144731	0.0818994	NA	0.540982
162382_8	2017-05-25 20:00:00	150.784	-10.5972	16785.2	-1178.61	0.51094	0.615139	-0.120217	0.0428952	0.178222	0.103214	0.0572676	NA	0.373133
162382_8	2017-05-26 08:00:00	150.755	-10.5894	16781.9	-1177.73	0.987108	0.901179	-0.2724	0.0735436	0.0850144	0.07468	0.28215	NA	0.242787
162382_8	2017-05-26 20:00:00	150.789	-10.5978	16785.8	-1178.67	0.275922	0.537516	0.342342	-0.0845736	0.146675	0.127116	0.328501	NA	0.105324
162382_8	2017-05-27 08:00:00	150.74	-10.5852	16780.3	-1177.26	0.223439	0.579404	-0.447735	0.114971	0.147251	0.0985808	0.470741	NA	0.118818
162382_8	2017-05-27 20:00:00	150.7	-10.576	16775.8	-1176.22	4.91903	2.75532	-0.374949	0.0862481	0.403885	0.213107	0.384739	NA	0.551957
162382_8	2017-05-28 08:00:00	150.666	-10.5696	16772.1	-1175.5	10.0729	5.39948	-0.306909	0.059953	0.510151	0.264231	0.312708	NA	0.687796
162382_8	2017-05-28 20:00:00	150.64	-10.5658	16769.2	-1175.07	15.5517	8.20394	-0.243614	0.0360859	0.566978	0.291681	0.246271	NA	0.727259
162382_8	2017-05-29 08:00:00	150.62	-10.5642	16767	-1174.89	21.0384	11.0041	-0.185064	0.0146468	0.59531	0.305211	0.185642	NA	0.748426
162382_8	2017-05-29 20:00:00	150.606	-10.5647	16765.4	-1174.95	26.3001	13.6829	-0.131259	-0.00436433	0.604931	0.309537	0.131331	NA	0.772916
162382_8	2017-05-30 08:00:00	150.597	-10.5669	16764.4	-1175.2	31.1595	16.1514	-0.0822002	-0.0209474	0.601883	0.307621	0.084827	NA	0.804514
162382_8	2017-05-30 20:00:00	150.593	-10.5706	16764	-1175.62	35.4783	18.3405	-0.0378862	-0.0351025	0.590563	0.301646	0.0516483	NA	0.838411
162382_8	2017-05-31 08:00:00	150.593	-10.5756	16764	-1176.18	39.148	20.1961	0.0016826	-0.0468296	0.574554	0.293402	0.0468599	NA	0.868723
162382_8	2017-05-31 20:00:00	150.597	-10.5816	16764.4	-1176.85	42.0842	21.6758	0.0365061	-0.0561287	0.556979	0.284454	0.0669561	NA	0.892683
162382_8	2017-06-01 08:00:00	150.604	-10.5884	16765.2	-1177.61	44.2228	22.7478	0.0665844	-0.0629998	0.540629	0.276203	0.0916646	NA	0.910359
162382_8	2017-06-01 20:00:00	150.614	-10.5955	16766.3	-1178.42	45.5175	23.389	0.0919174	-0.0674429	0.527925	0.269858	0.114006	NA	0.922986
162382_8	2017-06-02 08:00:00	150.626	-10.603	16767.7	-1179.25	45.9385	23.5846	0.112505	-0.069458	0.520756	0.266357	0.132218	NA	0.931925
162382_8	2017-06-02 20:00:00	150.64	-10.6103	16769.2	-1180.08	45.4713	23.3278	0.128348	-0.0690451	0.520258	0.266252	0.14574	NA	0.938301
162382_8	2017-06-03 08:00:00	150.655	-10.6174	16770.9	-1180.88	44.116	22.6189	0.139445	-0.0662042	0.526636	0.269626	0.154362	NA	0.942975
162382_8	2017-06-03 20:00:00	150.671	-10.6239	16772.6	-1181.61	41.8879	21.4659	0.145797	-0.0609353	0.539139	0.276082	0.158018	NA	0.946602
162382_8	2017-06-04 08:00:00	150.687	-10.6295	16774.4	-1182.25	38.8169	19.8844	0.147404	-0.0532384	0.556195	0.284812	0.156722	NA	0.94968
162382_8	2017-06-04 20:00:00	150.703	-10.6341	16776.1	-1182.76	34.9487	17.8979	0.144265	-0.0431135	0.575633	0.294713	0.150569	NA	0.952587
162382_8	2017-06-05 08:00:00	150.717	-10.6374	16777.8	-1183.13	30.3457	15.5383	0.136381	-0.0305605	0.594889	0.304486	0.139763	NA	0.955574
162382_8	2017-06-05 20:00:00	150.731	-10.6391	16779.2	-1183.32	25.0886	12.8473	0.123752	-0.0155796	0.611101	0.312681	0.124728	NA	0.95876
162382_8	2017-06-06 08:00:00	150.742	-10.6389	16780.5	-1183.3	19.2786	9.87685	0.106378	0.00182929	0.621077	0.317681	0.106393	NA	0.962131
162382_8	2017-06-06 20:00:00	150.751	-10.6366	16781.5	-1183.04	13.0388	6.69166	0.0842583	0.0216662	0.621092	0.317599	0.086999	NA	0.965566
162382_8	2017-06-07 08:00:00	150.757	-10.6319	16782.2	-1182.51	6.50484	3.37041	0.0573935	0.0439311	0.606417	0.310035	0.0722769	NA	0.968875
162382_8	2017-06-07 20:00:00	150.76	-10.6247	16782.6	-1181.7	0.373715	0.543306	0.0255403	0.0687485	0.570597	0.291716	0.0727211	NA	0.971857
162382_8	2017-06-08 08:00:00	150.759	-10.6146	16782.4	-1180.57	6.31719	3.26209	-0.00986405	0.0945132	0.503087	0.257302	0.0950267	NA	0.974341
162382_8	2017-06-08 20:00:00	150.756	-10.6042	16782	-1179.39	10.4477	5.35975	-0.032457	0.0976681	0.43191	0.221045	0.10292	NA	0.976169
162382_8	2017-06-09 08:00:00	150.751	-10.5959	16781.5	-1178.45	12.9431	6.63531	-0.0422385	0.0782133	0.372214	0.19061	0.0888898	NA	0.977743
162382_8	2017-06-09 20:00:00	150.747	-10.592	16781.1	-1178.02	13.8171	7.08776	-0.0392085	0.0361487	0.33951	0.173844	0.0533294	NA	0.979531
162382_8	2017-06-10 08:00:00	150.744	-10.595	16780.8	-1178.36	13.1483	6.75557	-0.0233672	-0.0285257	0.341274	0.174565	0.0368746	NA	0.981696
162382_8	2017-06-10 20:00:00	150.745	-10.6074	16780.9	-1179.75	11.0901	5.71665	0.00528558	-0.11581	0.368052	0.188068	0.11593	NA	0.983947
162382_8	2017-06-11 08:00:00	150.75	-10.6315	16781.4	-1182.46	7.87882	4.09315	0.0467498	-0.225704	0.398917	0.2038	0.230495	NA	0.985694
162382_8	2017-06-11 20:00:00	150.761	-10.6697	16782.6	-1186.76	3.79108	2.04266	0.101025	-0.358208	0.409803	0.209596	0.372181	NA	0.986187
162382_8	2017-06-12 08:00:00	150.778	-10.722	16784.5	-1192.66	0.787709	0.641425	0.169974	-0.516606	0.371594	0.19089	0.516357	NA	0.983935
162382_8	2017-06-12 20:00:00	150.803	-10.7918	16787.3	-1200.51	3.14973	1.65872	0.229011	-0.654147	0.232309	0.122091	0.693076	NA	0.973467
162382_8	2017-06-13 08:00:00	150.822	-10.8543	16789.5	-1207.54	2.10383	1.18108	0.182592	-0.586497	0.182565	0.0963516	0.614262	NA	0.887787
162382_8	2017-06-13 20:00:00	150.828	-10.8925	16790.1	-1211.85	1.24622	0.848576	0.00713624	-0.267774	0.307488	0.158904	0.363626	NA	0.60286
162382_8	2017-06-14 08:00:00	150.808	-10.8827	16787.9	-1210.75	4.32442	2.32483	-0.189028	0.0924493	0.305929	0.162722	0.210424	NA	0.205603
162382_8	2017-06-14 20:00:00	150.775	-10.8498	16784.2	-1207.04	5.5871	3.07802	-0.30941	0.308795	0.257647	0.140535	0.437136	NA	0.801435
162382_8	2017-06-15 08:00:00	150.737	-10.8092	16779.9	-1202.46	4.98508	2.93506	-0.354009	0.381263	0.251033	0.132321	0.520272	NA	0.895151
162382_8	2017-06-15 20:00:00	150.702	-10.7761	16776	-1198.75	2.91117	1.99175	-0.322825	0.309852	0.28266	0.145436	0.447465	NA	0.789939
162382_8	2017-06-16 08:00:00	150.678	-10.7656	16773.4	-1197.56	0.067518	0.552168	-0.214212	0.091438	0.245617	0.145803	0.239632	NA	0.503009
162382_8	2017-06-16 20:00:00	150.659	-10.7758	16771.3	-1198.7	1.24049	1.09376	-0.242958	-0.0893327	0.236287	0.147161	0.199452	NA	0.552863
162382_8	2017-06-17 08:00:00	150.607	-10.7829	16765.5	-1199.5	3.65969	2.15474	-0.48506	-0.0666899	0.261864	0.135348	0.489623	NA	0.854081
162382_8	2017-06-17 20:00:00	150.537	-10.7883	16757.7	-1200.12	3.75989	2.06984	-0.649308	-0.0513285	0.203662	0.108916	0.651333	NA	0.936273
162382_8	2017-06-18 08:00:00	150.458	-10.793	16748.9	-1200.64	0.412705	0.538981	-0.735703	-0.0432483	0.282288	0.154285	0.736972	NA	0.955899
162382_8	2017-06-18 20:00:00	150.378	-10.7976	16740	-1201.16	5.35682	2.87229	-0.736641	-0.0431606	0.501388	0.261896	0.737903	NA	0.959434
167759_1	2018-05-10 09:00:00	150.763	-10.6021	16782.9	-1179.16	9.99999487509843e-06	9.99999510213393e-06	4.5465922880406e-12	5.77487848402931e-12	9.9999998580835e-06	9.99999986418629e-06	NA	NA	0.874136
167759_1	2018-05-10 21:00:00	150.766	-10.5998	16783.2	-1178.9	3.88107	3.68927	0.0243607	0.0216089	0.32796	0.311746	0.0321182	NA	0.874136
167759_1	2018-05-11 09:00:00	150.77	-10.5959	16783.7	-1178.46	6.71314	6.38241	0.0396698	0.0370952	0.343631	0.326625	0.0543204	NA	0.874136
167759_1	2018-05-11 21:00:00	150.775	-10.5909	16784.2	-1177.9	8.24032	7.83643	0.0455357	0.046173	0.311436	0.296019	0.0648578	NA	0.870802
167759_1	2018-05-12 09:00:00	150.78	-10.5857	16784.7	-1177.32	8.1182	7.72325	0.0419582	0.0488423	0.292065	0.277511	0.0643946	NA	0.863098
167759_1	2018-05-12 21:00:00	150.783	-10.5809	16785.1	-1176.78	6.26764	5.96569	0.0289374	0.0451032	0.313006	0.297376	0.0535857	NA	0.851757
167759_1	2018-05-13 09:00:00	150.784	-10.5772	16785.2	-1176.36	2.65605	2.5298	0.00647338	0.0349556	0.352019	0.334779	0.0355398	NA	0.839195
167759_1	2018-05-13 21:00:00	150.782	-10.5749	16784.9	-1176.09	1.76347	1.68277	-0.027703	0.0168597	0.366115	0.34936	0.028676	NA	0.828876
167759_1	2018-05-14 09:00:00	150.776	-10.5746	16784.3	-1176.07	4.42283	4.25236	-0.048457	0.00238808	0.287174	0.275922	0.0485399	NA	0.821172
167759_1	2018-05-14 21:00:00	150.773	-10.5743	16784	-1176.03	4.70597	4.56748	-0.0273409	0.00266673	0.231131	0.220802	0.0274836	NA	0.814132
167759_1	2018-05-15 09:00:00	150.777	-10.5725	16784.4	-1175.82	2.6348	2.59489	0.0356453	0.0176957	0.25401	0.242206	0.0398127	NA	0.809488
167759_1	2018-05-15 21:00:00	150.789	-10.5685	16785.7	-1175.38	0.642205	0.630161	0.111678	0.029921	0.305791	0.300049	0.114032	NA	0.811491
167759_1	2018-05-16 09:00:00	150.791	-10.5733	16786	-1175.92	4.33648	4.15273	0.0224245	-0.0445726	0.33511	0.31969	0.0498869	NA	0.796073
167759_1	2018-05-16 21:00:00	150.785	-10.5818	16785.3	-1176.87	6.21243	5.91215	-0.058438	-0.0795698	0.28955	0.274031	0.0987196	NA	0.843533
167759_1	2018-05-17 09:00:00	150.771	-10.5898	16783.7	-1177.77	6.17137	5.82567	-0.130909	-0.0750705	0.263343	0.24947	0.150919	NA	0.873696
167759_1	2018-05-17 21:00:00	150.75	-10.5931	16781.4	-1178.15	4.32517	3.99213	-0.194989	-0.0310749	0.29506	0.280724	0.197466	NA	0.88715
167759_1	2018-05-18 09:00:00	150.724	-10.5884	16778.5	-1177.62	2.57659	2.22249	-0.249778	0.0566546	0.343759	0.327057	0.248526	NA	0.892779
167759_1	2018-05-18 21:00:00	150.693	-10.571	16775	-1175.66	4.26248	3.96943	-0.285073	0.163154	0.298127	0.282695	0.32846	NA	0.883613
167759_1	2018-05-19 09:00:00	150.67	-10.5524	16772.5	-1173.57	4.68539	4.42568	-0.213771	0.174239	0.241736	0.228063	0.275783	NA	0.791997
167759_1	2018-05-19 21:00:00	150.666	-10.5428	16772	-1172.49	3.31111	3.14088	-0.0358737	0.0899097	0.257151	0.242998	0.096802	NA	0.544851
167759_1	2018-05-20 09:00:00	150.693	-10.5524	16775	-1173.57	0.789444	0.750137	0.24862	-0.089834	0.248105	0.235325	0.264354	NA	0.485248
167759_1	2018-05-20 21:00:00	150.738	-10.5781	16780.1	-1176.46	1.18956	1.12987	0.381687	-0.257748	0.243575	0.231343	0.48391	NA	0.829217
167759_1	2018-05-21 09:00:00	150.754	-10.6035	16781.9	-1179.32	4.24676	4.02895	0.152141	-0.238722	0.309733	0.29384	0.283083	NA	0.68573
167759_1	2018-05-21 21:00:00	150.753	-10.6223	16781.8	-1181.43	5.7501	5.44689	-0.00964448	-0.175528	0.273995	0.259729	0.175792	NA	0.624665
167759_1	2018-05-22 09:00:00	150.742	-10.6295	16780.5	-1182.24	5.43912	5.13883	-0.10367	-0.0681671	0.259108	0.24591	0.124071	NA	0.562106
167759_1	2018-05-22 21:00:00	150.728	-10.6206	16779	-1181.24	3.56824	3.35368	-0.129934	0.0833617	0.285668	0.271342	0.154377	NA	0.638996
167759_1	2018-05-23 09:00:00	150.718	-10.5917	16777.9	-1177.99	0.884846	0.819232	-0.0858193	0.280765	0.261652	0.247137	0.286068	NA	0.824755
167759_1	2018-05-23 21:00:00	150.714	-10.5511	16777.4	-1173.42	0.489455	0.464055	-0.0556141	0.219852	0.170716	0.161847	0.383056	NA	0.8067
167759_1	2018-05-24 09:00:00	150.716	-10.561	16777.6	-1174.54	0.523132	0.488723	0.0535363	0.029507	0.196935	0.185036	0.0952518	NA	0.134561
167759_1	2018-05-24 21:00:00	150.708	-10.5542	16776.7	-1173.77	1.87461	1.79604	-0.0836262	0.0656197	0.159495	0.152749	0.0985446	NA	0.110037
167759_1	2018-05-25 09:00:00	150.706	-10.5572	16776.6	-1174.11	0.156205	0.150552	0.00712198	-0.0435927	0.18008	0.173507	0.0306771	NA	0.122378
167759_1	2018-05-25 21:00:00	150.723	-10.5716	16778.5	-1175.73	1.2435	1.33925	0.221199	-0.0833685	0.197526	0.188506	0.207525	NA	0.14962
167759_1	2018-05-26 09:00:00	150.763	-10.559	16782.9	-1174.31	0.215754	0.172743	0.373073	0.142492	0.164288	0.163237	0.389064	NA	0.157045
167759_1	2018-05-26 21:00:00	150.75	-10.5559	16781.5	-1173.96	1.81481	1.78807	-0.130551	0.0271875	0.153842	0.151541	0.12442	NA	0.139431
167759_1	2018-05-27 09:00:00	150.723	-10.558	16778.4	-1174.2	0.784808	0.826947	-0.231736	-0.0229965	0.212833	0.200524	0.253478	NA	0.358434
167759_1	2018-05-27 21:00:00	150.717	-10.5618	16777.7	-1174.63	1.70557	1.62401	-0.0512596	-0.036168	0.147998	0.142621	0.0706679	NA	0.411866
167759_1	2018-05-28 09:00:00	150.715	-10.5562	16777.5	-1173.99	0.0387722	0.0372182	-0.02227	0.0675844	0.144404	0.137826	0.0553809	NA	0.576554
167759_1	2018-05-28 21:00:00	150.698	-10.5322	16775.7	-1171.29	1.93871	1.81034	-0.211236	0.313811	0.21865	0.20417	0.271093	NA	0.790223
167759_1	2018-05-29 09:00:00	150.667	-10.4959	16772.1	-1167.21	2.42461	2.10799	-0.288134	0.322415	0.207411	0.191113	0.449875	NA	0.818757
167759_1	2018-05-29 21:00:00	150.659	-10.5205	16771.3	-1169.98	4.4911	4.13883	-0.0706435	-0.230411	0.298273	0.2832	0.240996	NA	0.181312
167759_1	2018-05-30 09:00:00	150.665	-10.5817	16772	-1176.86	5.5516	5.20742	0.0554272	-0.573746	0.265926	0.252054	0.576415	NA	0.911111
167759_1	2018-05-30 21:00:00	150.675	-10.6572	16773	-1185.35	4.80122	4.53523	0.0900778	-0.707589	0.254918	0.240387	0.713296	NA	0.955597
167759_1	2018-05-31 09:00:00	150.678	-10.7245	16773.4	-1192.94	2.11082	2.00005	0.0333085	-0.631942	0.284302	0.26858	0.632817	NA	0.875914
167759_1	2018-05-31 21:00:00	150.669	-10.7667	16772.4	-1197.68	1.23271	1.16983	-0.13677	-0.296645	0.258607	0.245417	0.404854	NA	0.619294
167759_1	2018-06-01 09:00:00	150.674	-10.7659	16772.9	-1197.6	0.0785493	0.0746826	0.0472197	0.0067131	0.0980972	0.0930945	0.047696	NA	0.25325
167759_1	2018-06-01 21:00:00	150.803	-10.7634	16787.3	-1197.31	1.62566	1.54426	1.2525	0.0251187	0.142601	0.135462	1.19538	NA	0.795097
167759_1	2018-06-02 09:00:00	150.935	-10.7579	16802	-1196.69	0.840919	0.798831	1.06092	0.0596589	0.260068	0.247048	1.22789	NA	0.889373
167759_1	2018-06-02 21:00:00	150.965	-10.7466	16805.4	-1195.42	4.06684	3.86324	0.280091	0.106332	0.308303	0.292869	0.299595	NA	0.289523
167759_1	2018-06-03 09:00:00	150.936	-10.7285	16802.1	-1193.39	5.47228	5.19833	-0.270758	0.168996	0.264463	0.251223	0.31917	NA	0.326994
167759_1	2018-06-03 21:00:00	150.872	-10.7021	16795	-1190.42	4.89251	4.64759	-0.591629	0.247648	0.250733	0.238181	0.64137	NA	0.902544
167759_1	2018-06-04 09:00:00	150.799	-10.6656	16786.8	-1186.31	2.38015	2.26101	-0.682524	0.34229	0.282626	0.268477	0.763546	NA	0.949064
167759_1	2018-06-04 21:00:00	150.739	-10.6198	16780.1	-1181.14	0.983176	0.933973	-0.494154	0.456348	0.263347	0.250166	0.704563	NA	0.913281
167759_1	2018-06-05 09:00:00	150.717	-10.5715	16777.7	-1175.71	0.0110921	0.0112908	-0.202677	0.45252	0.0812655	0.0771989	0.495835	NA	0.719991
167759_1	2018-06-05 21:00:00	150.769	-10.5726	16783.6	-1175.84	0.170054	0.161807	1.17481	-0.311989	0.0332508	0.0321276	0.487863	NA	0.111778
167759_1	2018-06-06 09:00:00	150.79	-10.529	16785.9	-1170.93	0.389009	0.370315	0.0323039	0.309833	0.158565	0.150932	0.452422	NA	0.139232
167759_1	2018-06-06 21:00:00	150.784	-10.5446	16785.2	-1172.69	0.521915	0.495683	-0.0646662	-0.169533	0.205998	0.195636	0.155803	NA	0.0624629
167759_1	2018-06-07 09:00:00	150.779	-10.5624	16784.6	-1174.69	1.8949	1.67802	-0.0436542	-0.152311	0.171664	0.156489	0.174765	NA	0.182994
167759_1	2018-06-07 21:00:00	150.789	-10.5503	16785.7	-1173.33	1.865	1.75226	0.0926409	0.113997	0.16218	0.15134	0.146907	NA	0.141193
167759_1	2018-06-08 09:00:00	150.792	-10.5368	16786.1	-1171.81	0.193573	0.184044	-0.0238243	0.0928872	0.163213	0.15462	0.129105	NA	0.337821
167759_1	2018-06-08 21:00:00	150.786	-10.5366	16785.4	-1171.79	2.4846	2.36026	-0.0346725	-0.0114521	0.314503	0.298762	0.058197	NA	0.357245
167759_1	2018-06-09 09:00:00	150.791	-10.5433	16786	-1172.54	6.52728	6.20056	0.052664	-0.0630143	0.410134	0.389603	0.0821237	NA	0.54268
167759_1	2018-06-09 21:00:00	150.804	-10.5541	16787.4	-1173.76	10.1648	9.65597	0.114087	-0.101037	0.422858	0.401689	0.152395	NA	0.764552
167759_1	2018-06-10 09:00:00	150.82	-10.5675	16789.2	-1175.26	12.9029	12.257	0.149595	-0.125522	0.402736	0.382574	0.19528	NA	0.853988
167759_1	2018-06-10 21:00:00	150.837	-10.582	16791.1	-1176.9	14.4606	13.7367	0.15919	-0.136467	0.375898	0.357079	0.209678	NA	0.878508
167759_1	2018-06-11 09:00:00	150.852	-10.5963	16792.8	-1178.51	14.6975	13.9618	0.14287	-0.133874	0.361233	0.343148	0.195791	NA	0.87428
167759_1	2018-06-11 21:00:00	150.863	-10.6089	16794	-1179.92	13.5899	12.9096	0.100637	-0.117741	0.36821	0.349776	0.154889	NA	0.85623
167759_1	2018-06-12 09:00:00	150.867	-10.6183	16794.4	-1180.98	11.2238	10.6619	0.0324892	-0.0880699	0.392202	0.372567	0.0938711	NA	0.842608
167759_1	2018-06-12 21:00:00	150.86	-10.6231	16793.6	-1181.52	7.79519	7.40495	-0.0615723	-0.0448596	0.417036	0.396158	0.07618	NA	0.856558
167759_1	2018-06-13 09:00:00	150.84	-10.6218	16791.5	-1181.37	3.53181	3.355	-0.181548	0.0118896	0.419532	0.39853	0.181936	NA	0.892961
167759_1	2018-06-13 21:00:00	150.808	-10.6143	16787.8	-1180.53	1.05714	1.00423	-0.332168	0.0846492	0.366633	0.348279	0.309937	NA	0.918288
167759_1	2018-06-14 09:00:00	150.76	-10.5982	16782.5	-1178.72	2.98976	2.84009	-0.444822	0.151158	0.2133	0.202623	0.469804	NA	0.912202
167759_1	2018-06-14 21:00:00	150.723	-10.5812	16778.5	-1176.81	1.86562	1.77224	-0.337221	0.159132	0.196507	0.186669	0.372882	NA	0.777048
167759_1	2018-06-15 09:00:00	150.717	-10.569	16777.8	-1175.43	0.387463	0.36808	0.0287053	0.098454	0.145292	0.138021	0.128661	NA	0.440792
167759_1	2018-06-15 21:00:00	150.719	-10.5707	16778	-1175.62	0.986195	0.937494	-0.0350166	-0.0557253	0.130048	0.123626	0.0245831	NA	0.246644
167759_1	2018-06-16 09:00:00	150.716	-10.5708	16777.6	-1175.63	0.0327547	0.0316073	-0.0258812	0.0575944	0.0827038	0.0787433	0.0315658	NA	0.185572
167759_1	2018-06-16 21:00:00	150.712	-10.5721	16777.2	-1175.78	1.03132	0.98083	-0.0380564	-0.217641	0.197057	0.187405	0.0400757	NA	0.139362
167759_1	2018-06-17 09:00:00	150.716	-10.5715	16777.7	-1175.72	0.0732422	0.0698726	0.0463663	0.0228307	0.123153	0.117322	0.042841	NA	0.100891
167759_1	2018-06-17 21:00:00	150.708	-10.5655	16776.7	-1175.04	0.837242	0.800279	-0.20537	-0.0263393	0.173218	0.165569	0.0977371	NA	0.0744677
167759_1	2018-06-18 09:00:00	150.713	-10.571	16777.3	-1175.66	0.0640984	0.0642653	0.22989	0.0116788	0.0721513	0.0722736	0.0727574	NA	0.0564583
167759_1	2018-06-18 21:00:00	150.715	-10.5568	16777.6	-1174.07	0.891763	0.847792	-0.000686961	-0.00677596	0.21062	0.20022	0.134022	NA	0.0479214
167759_1	2018-06-19 09:00:00	150.716	-10.555	16777.6	-1173.85	1.54059	1.46999	0.00596804	0.0175749	0.123571	0.11775	0.0185797	NA	0.0465637
167759_1	2018-06-19 21:00:00	150.711	-10.5555	16777.1	-1173.91	0.862839	0.821544	-0.0289735	0.000942645	0.24612	0.234321	0.0436109	NA	0.0438515
167759_1	2018-06-20 09:00:00	150.716	-10.5538	16777.6	-1173.72	1.6296	1.54845	0.0429044	0.0159365	0.129489	0.12302	0.0457722	NA	0.0414488
167759_1	2018-06-20 21:00:00	150.713	-10.5622	16777.3	-1174.67	0.619965	0.588987	-0.059843	-0.117723	0.197854	0.187964	0.0825536	NA	0.0397834
167759_1	2018-06-21 09:00:00	150.724	-10.5589	16778.5	-1174.3	0.110625	0.105133	0.291835	0.21986	0.0400112	0.0380353	0.106041	NA	0.0393442
167759_1	2018-06-21 21:00:00	150.716	-10.5682	16777.6	-1175.34	0.0590145	0.0683088	-0.0825115	-0.0393268	0.110412	0.105033	0.11751	NA	0.0414598
167759_1	2018-06-22 09:00:00	150.711	-10.5596	16777	-1174.38	1.0672	0.930546	-0.0529243	0.0599335	0.183492	0.169834	0.0924107	NA	0.0487642
167759_1	2018-06-22 21:00:00	150.712	-10.5603	16777.1	-1174.46	1.65365	1.46842	0.00982726	-0.00798709	0.148817	0.134996	0.0106345	NA	0.0648385
167759_1	2018-06-23 09:00:00	150.718	-10.5648	16777.9	-1174.96	0.117447	0.111751	0.0636148	-0.0503349	0.183526	0.168611	0.0741079	NA	0.0884067
167759_1	2018-06-23 21:00:00	150.723	-10.5675	16778.4	-1175.26	2.23896	2.16295	0.0410212	-0.0241957	0.192956	0.186395	0.048704	NA	0.117535
167759_1	2018-06-24 09:00:00	150.723	-10.5677	16778.5	-1175.29	1.17747	1.225	0.00668535	-0.00216355	0.172749	0.163661	0.00702568	NA	0.144053
167759_1	2018-06-24 21:00:00	150.721	-10.5657	16778.1	-1175.07	1.54023	1.39934	-0.0347034	0.0383842	0.204103	0.196555	0.0323774	NA	0.175578
167759_1	2018-06-25 09:00:00	150.717	-10.5656	16777.7	-1175.05	0.585001	0.561208	-0.0258967	-0.0491037	0.158135	0.148992	0.0368937	NA	0.213619
167759_1	2018-06-25 21:00:00	150.718	-10.5678	16777.9	-1175.29	0.776399	0.738026	0.0210788	0.0618602	0.187351	0.177524	0.0249092	NA	0.253025
167759_1	2018-06-26 09:00:00	150.715	-10.559	16777.5	-1174.31	0.400445	0.376127	-0.0360715	0.0625715	0.14028	0.131684	0.0883866	NA	0.304086
167759_1	2018-06-26 21:00:00	150.714	-10.5599	16777.4	-1174.41	1.41401	1.40392	-0.0329769	-0.0122717	0.211705	0.202044	0.00992317	NA	0.408139
167759_1	2018-06-27 09:00:00	150.704	-10.5577	16776.3	-1174.17	1.22947	1.06622	-0.0850626	0.014642	0.157944	0.14962	0.0982557	NA	0.620356
167759_1	2018-06-27 21:00:00	150.7	-10.5659	16775.8	-1175.08	2.78246	2.54038	-0.0374893	-0.134872	0.287851	0.27162	0.0848263	NA	0.794982
167759_1	2018-06-28 09:00:00	150.695	-10.5996	16775.3	-1178.88	4.12211	3.86765	-0.0463197	-0.316751	0.246121	0.23342	0.320119	NA	0.922789
167759_1	2018-06-28 21:00:00	150.689	-10.6434	16774.7	-1183.81	3.35447	3.17089	-0.0497534	-0.410487	0.225028	0.21217	0.413502	NA	0.95098
167759_1	2018-06-29 09:00:00	150.684	-10.6878	16774.1	-1188.8	0.218151	0.174243	-0.0477903	-0.416081	0.279082	0.263932	0.418829	NA	0.935942
167759_1	2018-06-29 21:00:00	150.68	-10.7233	16773.6	-1192.8	2.83013	2.68598	-0.0404305	-0.333532	0.235519	0.223614	0.335978	NA	0.883481
167759_1	2018-06-30 09:00:00	150.676	-10.7537	16773.2	-1196.22	1.53031	1.45312	-0.0360661	-0.284581	0.170137	0.161501	0.286855	NA	0.887432
167759_1	2018-06-30 21:00:00	150.672	-10.7833	16772.7	-1199.55	2.75385	2.61553	-0.0354407	-0.277565	0.422584	0.401358	0.279816	NA	0.907574
168375_1	2018-05-10 10:00:00	150.763	-10.6021	16782.9	-1179.16	9.999999978553e-06	9.99999997363596e-06	-2.0298e-13	-2.92039e-13	9.99999999118707e-06	9.99999998917752e-06	NA	NA	8.29534126214384e-10
168375_1	2018-05-10 22:00:00	150.764	-10.6252	16783	-1181.75	1.43517	1.30207	0.151446	-0.0667718	0.430496	0.390606	0.216539	NA	8.29534126214384e-10
168375_1	2018-05-11 10:00:00	150.8	-10.5929	16786.9	-1178.12	0.474766	0.42993	0.326619	0.302762	0.117165	0.106295	0.445359	NA	8.29534126214384e-10
168375_1	2018-05-11 22:00:00	150.753	-10.5954	16781.8	-1178.41	1.3857	1.25715	-0.71003	-0.0256366	0.252675	0.229259	0.429392	NA	8.29534126214384e-10
168375_1	2018-05-12 10:00:00	150.705	-10.5769	16776.4	-1176.33	4.29261	3.89495	-0.321287	0.208137	0.581382	0.527531	0.484272	NA	8.29534126214384e-10
168375_1	2018-05-12 22:00:00	150.714	-10.5552	16777.4	-1173.88	6.29514	5.71205	0.0839656	0.203822	0.435948	0.395571	0.220439	NA	8.29534126214384e-10
168375_1	2018-05-13 10:00:00	150.741	-10.56	16780.4	-1174.43	1.09458	0.993076	0.249502	-0.0453714	0.45884	0.416341	0.253594	NA	8.29534126214384e-10
168375_1	2018-05-13 22:00:00	150.758	-10.6026	16782.3	-1179.21	0.51995	0.471552	0.110831	-0.287151	0.288664	0.261922	0.431623	NA	8.29534126214384e-10
168375_1	2018-05-14 10:00:00	150.781	-10.5939	16784.9	-1178.23	0.856675	0.777142	0.41295	0.116058	0.327293	0.296972	0.226815	NA	8.29534126214384e-10
168375_1	2018-05-14 22:00:00	150.74	-10.6169	16780.3	-1180.82	0.557732	0.505661	-0.888292	-0.39959	0.34823	0.315948	0.434509	NA	8.29534126214384e-10
168375_1	2018-05-15 10:00:00	150.702	-10.6186	16776	-1181.01	6.70511	6.08325	-0.358733	-0.0157296	0.549501	0.498543	0.359077	NA	8.29534126214384e-10
168375_1	2018-05-15 22:00:00	150.699	-10.5999	16775.7	-1178.91	6.68155	6.0603	-0.0267164	0.175195	0.457458	0.415044	0.177221	NA	8.29534126214381e-10
168375_1	2018-05-16 10:00:00	150.711	-10.5814	16777	-1176.83	1.91222	1.73144	0.107758	0.173185	0.504173	0.45745	0.203972	NA	8.29534126214381e-10
168375_1	2018-05-16 22:00:00	150.724	-10.5762	16778.6	-1176.25	2.1627	1.96123	0.232952	0.022193	0.500891	0.45431	0.138011	NA	8.29534126214378e-10
168375_1	2018-05-17 10:00:00	150.776	-10.5768	16784.3	-1176.31	5.58748	5.06736	0.478994	-0.0054444	0.427758	0.387983	0.479025	NA	8.29534126214378e-10
168375_1	2018-05-17 22:00:00	150.781	-10.5755	16784.9	-1176.16	2.32334	2.10168	0.0479102	0.0127033	0.428307	0.388613	0.0495658	NA	8.29534126214378e-10
168375_1	2018-05-18 10:00:00	150.714	-10.5623	16777.4	-1174.68	0.0733761	0.0641146	-0.0689232	0.366722	0.174309	0.157878	0.637236	NA	8.29534126214375e-10
168375_1	2018-05-18 22:00:00	150.713	-10.5556	16777.3	-1173.92	3.45012	3.1304	-0.0386862	0.00182319	0.452959	0.410991	0.0635494	NA	8.29534126214373e-10
168375_1	2018-05-19 10:00:00	150.706	-10.5579	16776.6	-1174.18	0.692111	0.627646	-0.0603892	-0.021539	0.263492	0.239082	0.0641154	NA	8.29534126214373e-10
168375_1	2018-05-19 22:00:00	150.729	-10.5783	16779.1	-1176.48	1.16093	1.05291	0.53982	-0.311873	0.416933	0.378249	0.285026	NA	8.2953412621437e-10
168375_1	2018-05-20 10:00:00	150.712	-10.5667	16777.1	-1175.17	1.50628	1.3665	-0.162533	0.109257	0.144439	0.131029	0.195842	NA	8.2953412621437e-10
168375_1	2018-05-20 22:00:00	150.707	-10.5536	16776.7	-1173.7	2.17192	1.97036	0.0258602	0.0278684	0.46871	0.425246	0.129187	NA	8.29534126214367e-10
168375_1	2018-05-21 10:00:00	150.712	-10.5665	16777.2	-1175.16	1.60884	1.45694	0.0403081	-0.121755	0.200474	0.181809	0.128254	NA	8.29534126214367e-10
168375_1	2018-05-21 22:00:00	150.701	-10.5499	16775.9	-1173.29	2.3521	2.13328	-0.114302	0.107675	0.493348	0.447517	0.186175	NA	8.29534126214364e-10
168375_1	2018-05-22 10:00:00	150.7	-10.5611	16775.9	-1174.55	3.08671	2.80063	-0.00244791	-0.105045	0.261835	0.237563	0.105074	NA	8.29534126214361e-10
168375_1	2018-05-22 22:00:00	150.729	-10.5479	16779	-1173.06	2.42403	2.19936	0.370635	0.247346	0.484797	0.439869	0.290422	NA	8.29534126214361e-10
168375_1	2018-05-23 10:00:00	150.728	-10.5573	16779	-1174.11	0.0223455	0.0135061	-0.0050623	-0.0876665	0.201171	0.182532	0.0878124	NA	8.29534126214358e-10
168375_1	2018-05-23 22:00:00	150.713	-10.5719	16777.3	-1175.76	3.85468	3.49758	-0.042362	-0.0121703	0.410063	0.372081	0.198065	NA	8.29534126214355e-10
168375_1	2018-05-24 10:00:00	150.731	-10.5569	16779.3	-1174.08	0.544288	0.493622	0.14773	0.0958088	0.441001	0.400152	0.216757	NA	8.29534126214355e-10
168375_1	2018-05-24 22:00:00	150.728	-10.5874	16778.9	-1177.5	1.45066	1.31621	-0.0278672	-0.285227	0.123724	0.112254	0.286586	NA	8.29534126214352e-10
168375_1	2018-05-25 10:00:00	150.723	-10.5673	16778.4	-1175.24	0.0708611	0.063254	-0.0660859	0.0326867	0.0832654	0.0744023	0.19409	NA	8.29534126214349e-10
168375_1	2018-05-25 22:00:00	150.755	-10.5584	16782	-1174.24	2.62248	2.37848	0.8809	0.269914	0.533285	0.483734	0.312312	NA	8.29534126214346e-10
168375_1	2018-05-26 10:00:00	150.763	-10.5189	16782.9	-1169.8	6.91473	6.27343	0.0720859	0.370178	0.509919	0.462668	0.377131	NA	8.29534126214343e-10
168375_1	2018-05-26 22:00:00	150.733	-10.504	16779.6	-1168.13	5.65883	5.13383	-0.27499	0.139409	0.466556	0.423321	0.308309	NA	8.2953412621434e-10
168375_1	2018-05-27 10:00:00	150.716	-10.5491	16777.6	-1173.19	0.610536	0.553423	-0.160328	-0.422393	0.436419	0.395952	0.451797	NA	8.29534126214337e-10
168375_1	2018-05-27 22:00:00	150.722	-10.5846	16778.3	-1177.19	1.71631	1.57012	0.0949921	-0.188017	0.210164	0.192262	0.338591	NA	8.29534126214334e-10
168375_1	2018-05-28 10:00:00	150.727	-10.5921	16778.8	-1178.03	0.950835	0.862868	0.0332122	0.0298166	0.415982	0.377779	0.0800902	NA	8.29534126214331e-10
168375_1	2018-05-28 22:00:00	150.74	-10.6027	16780.3	-1179.23	7.0703	6.41581	0.122977	-0.0996598	0.569267	0.516555	0.158292	NA	8.29534126214328e-10
168375_1	2018-05-29 10:00:00	150.749	-10.6109	16781.3	-1180.14	7.36443	6.68233	0.0803414	-0.0763333	0.470936	0.42732	0.11082	NA	8.29534126214325e-10
168375_1	2018-05-29 22:00:00	150.738	-10.6002	16780.1	-1178.95	2.49144	2.26041	-0.0946938	0.0997962	0.511488	0.464125	0.137575	NA	8.2953412621432e-10
168375_1	2018-05-30 10:00:00	150.711	-10.5707	16777	-1175.62	1.37625	1.24846	-0.199092	0.221507	0.456102	0.413826	0.378552	NA	8.29534126214317e-10
168375_1	2018-05-30 22:00:00	150.739	-10.5972	16780.2	-1178.6	7.15818	6.49509	0.263724	-0.248523	0.56441	0.512134	0.362373	NA	8.29534126214314e-10
168375_1	2018-05-31 10:00:00	150.772	-10.6293	16783.8	-1182.21	7.16326	6.49973	0.30317	-0.300856	0.46717	0.423899	0.427115	NA	8.29534126214311e-10
168375_1	2018-05-31 22:00:00	150.763	-10.6224	16782.9	-1181.44	1.33668	1.21275	-0.0807539	0.0645056	0.516232	0.468417	0.103354	NA	8.29534126214308e-10
168375_1	2018-06-01 10:00:00	150.718	-10.5759	16777.8	-1176.21	0.679768	0.615372	0.107373	0.0361238	0.366861	0.33249	0.605073	NA	8.29534126214305e-10
168375_1	2018-06-01 22:00:00	150.716	-10.579	16777.7	-1176.56	5.0089	4.54462	-0.0119787	-0.0293257	0.409272	0.371359	0.0316779	NA	8.29534126214302e-10
168375_1	2018-06-02 10:00:00	150.721	-10.57	16778.2	-1175.55	0.982963	0.891693	0.0403992	0.0845043	0.370907	0.336533	0.0936645	NA	8.29534126214299e-10
168375_1	2018-06-02 22:00:00	150.753	-10.5724	16781.7	-1175.82	0.920582	0.835235	0.495837	-0.308852	0.171541	0.155635	0.299399	NA	8.29534126214296e-10
168375_1	2018-06-03 10:00:00	150.774	-10.5965	16784.1	-1178.53	4.2977	3.89961	0.0950979	-0.173914	0.48198	0.437338	0.296847	NA	8.29534126214293e-10
168375_1	2018-06-03 22:00:00	150.745	-10.5883	16780.9	-1177.6	1.34145	1.21709	-0.267002	0.0767407	0.309403	0.280744	0.277812	NA	8.29534126214293e-10
168375_1	2018-06-04 10:00:00	150.716	-10.5704	16777.6	-1175.59	0.0263963	0.0179118	-0.0492018	0.0484295	0.108959	0.09859	0.317834	NA	8.2953412621429e-10
168375_1	2018-06-04 22:00:00	150.747	-10.5825	16781	-1176.96	0.253392	0.229538	0.592093	-0.498032	0.0431604	0.0390391	0.30733	NA	8.2953412621429e-10
168375_1	2018-06-05 10:00:00	150.76	-10.6236	16782.5	-1181.58	0.0323845	0.0265754	0.00686831	0.0184289	0.0362691	0.0280549	0.403428	NA	8.29534126214287e-10
168375_1	2018-06-05 22:00:00	150.76	-10.6422	16782.6	-1183.67	0.836165	0.75849	-0.0880136	-0.0596418	0.379924	0.344729	0.173834	NA	8.29534126214287e-10
168375_1	2018-06-06 10:00:00	150.71	-10.5549	16776.9	-1173.85	0.103194	0.0923122	-0.428976	0.78683	0.209258	0.189867	0.943267	NA	8.29534126214284e-10
168375_1	2018-06-06 22:00:00	150.771	-10.5544	16783.7	-1173.79	2.74861	2.49335	0.567141	0.0049296	0.22874	0.207496	0.567163	NA	8.29534126214284e-10
168375_1	2018-06-07 10:00:00	150.795	-10.5613	16786.5	-1174.57	0.0857179	0.0767671	-0.0352404	0.0931955	0.0783839	0.0699185	0.237852	NA	8.29534126214281e-10
168375_1	2018-06-07 22:00:00	150.796	-10.5754	16786.5	-1176.16	1.30641	1.18524	0.158832	-0.147114	0.432988	0.392879	0.132765	NA	8.29534126214281e-10
168375_1	2018-06-08 10:00:00	150.846	-10.6073	16792.1	-1179.74	3.1758	2.88133	0.465807	-0.298408	0.263661	0.239215	0.553194	NA	8.29534126214281e-10
168375_1	2018-06-08 22:00:00	150.754	-10.5861	16781.8	-1177.36	0.116535	0.104907	-1.34687	0.387611	0.0461169	0.0412516	0.877799	NA	8.29534126214281e-10
168375_1	2018-06-09 10:00:00	150.763	-10.5812	16782.8	-1176.8	2.19767	1.99398	0.218834	0.064328	0.462633	0.419777	0.0961701	NA	8.29534126214278e-10
168375_1	2018-06-09 22:00:00	150.731	-10.5814	16779.3	-1176.83	0.0801247	0.0711677	-0.290203	-0.00193044	0.178458	0.161915	0.29021	NA	8.29534126214278e-10
168375_1	2018-06-10 10:00:00	150.778	-10.5855	16784.6	-1177.29	2.30382	2.09035	0.251809	-0.0498328	0.465394	0.422288	0.435354	NA	8.29534126214278e-10
168375_1	2018-06-10 22:00:00	150.761	-10.5901	16782.6	-1177.81	0.0241313	0.0157895	-0.15975	-0.0427386	0.205737	0.186673	0.168862	NA	8.29534126214275e-10
168375_1	2018-06-11 10:00:00	150.795	-10.5795	16786.4	-1176.62	0.526637	0.477639	0.144669	0.25542	0.272263	0.24702	0.332554	NA	8.29534126214275e-10
168375_1	2018-06-11 22:00:00	150.754	-10.5779	16781.9	-1176.44	1.36921	1.24226	-0.751453	-0.192869	0.241613	0.219219	0.376632	NA	8.29534126214272e-10
168375_1	2018-06-12 10:00:00	150.725	-10.592	16778.7	-1178.02	0.337825	0.304682	-0.0232062	0.021889	0.296582	0.268459	0.29941	NA	8.29534126214272e-10
168375_1	2018-06-12 22:00:00	150.754	-10.5577	16781.8	-1174.16	5.10881	4.63522	0.264186	0.321441	0.422278	0.383155	0.416075	NA	8.29534126214269e-10
168375_1	2018-06-13 10:00:00	150.784	-10.5493	16785.2	-1173.22	1.40756	1.27696	0.279696	0.0784753	0.37063	0.336279	0.290496	NA	8.29534126214266e-10
168375_1	2018-06-13 22:00:00	150.781	-10.5896	16784.8	-1177.75	0.893098	0.80998	-0.518865	-0.393169	0.352376	0.319688	0.378243	NA	8.29534126214266e-10
168375_1	2018-06-14 10:00:00	150.728	-10.5903	16779	-1177.83	0.886442	0.803707	0.061882	-0.0735149	0.39081	0.35451	0.48926	NA	8.29534126214264e-10
168375_1	2018-06-14 22:00:00	150.734	-10.5966	16779.6	-1178.54	2.28245	2.07094	0.0529906	-0.0591474	0.192209	0.174393	0.079413	NA	8.29534126214264e-10
168375_1	2018-06-15 10:00:00	150.712	-10.5575	16777.2	-1174.14	0.105761	0.0951913	0.362872	0.323954	0.105822	0.0952066	0.419171	NA	8.2953412621426e-10
168375_1	2018-06-15 22:00:00	150.737	-10.5682	16779.9	-1175.34	0.260361	0.23589	0.459936	0.0469556	0.0511418	0.0462772	0.252954	NA	8.2953412621426e-10
168375_1	2018-06-16 10:00:00	150.717	-10.5599	16777.7	-1174.41	0.356665	0.322243	-0.245645	0.0771026	0.0327155	0.0295301	0.202191	NA	8.29534126214258e-10
168375_1	2018-06-16 22:00:00	150.75	-10.5675	16781.4	-1175.27	0.167615	0.151249	0.759429	0.0676718	0.216956	0.196845	0.314564	NA	8.29534126214258e-10
168375_1	2018-06-17 10:00:00	150.793	-10.5677	16786.2	-1175.28	0.0212122	0.0110488	0.00584746	0.0558674	0.0758385	0.0662659	0.397878	NA	8.29534126214255e-10
168375_1	2018-06-17 22:00:00	150.731	-10.5716	16779.3	-1175.73	0.757799	0.687465	-0.637964	-0.0449379	0.0684896	0.062124	0.575027	NA	8.29534126214255e-10
168375_1	2018-06-18 10:00:00	150.713	-10.5679	16777.3	-1175.31	0.0633409	0.0559629	-0.421122	0.577389	0.101145	0.090264	0.164282	NA	8.29534126214252e-10
168375_1	2018-06-18 22:00:00	150.695	-10.5728	16775.3	-1175.87	1.23115	1.11674	-0.179635	0.00542912	0.380681	0.345362	0.179202	NA	8.29534126214252e-10
168375_1	2018-06-19 10:00:00	150.719	-10.5763	16778	-1176.26	0.278106	0.251301	0.261108	-0.509041	0.259502	0.235284	0.22788	NA	8.29534126214249e-10
168375_1	2018-06-19 22:00:00	150.73	-10.5689	16779.2	-1175.42	2.03872	1.84914	0.235747	-0.230012	0.286469	0.259832	0.126662	NA	8.29534126214249e-10
168375_1	2018-06-20 10:00:00	150.707	-10.5531	16776.6	-1173.65	0.505798	0.458388	-0.325208	0.322393	0.315685	0.286382	0.266636	NA	8.29534126214249e-10
168375_1	2018-06-20 22:00:00	150.724	-10.5672	16778.5	-1175.24	1.83028	1.66066	0.180193	-0.177917	0.363617	0.329928	0.207496	NA	8.29534126214249e-10
168375_1	2018-06-21 10:00:00	150.711	-10.5567	16777.1	-1174.04	0.0665855	0.0582021	-0.25154	0.130357	0.164795	0.149461	0.151978	NA	8.29534126214249e-10
168375_1	2018-06-21 22:00:00	150.72	-10.5715	16778.1	-1175.72	1.91267	1.73346	0.0417934	0.0856603	0.311816	0.282621	0.160496	NA	8.29534126214249e-10
168375_1	2018-06-22 10:00:00	150.72	-10.5707	16778	-1175.62	0.478313	0.433248	-0.0939506	-0.263308	0.267757	0.242829	0.00853071	NA	8.29534126214249e-10
168375_1	2018-06-22 22:00:00	150.713	-10.5429	16777.3	-1172.49	1.91069	1.73352	0.00250898	0.196052	0.363915	0.330188	0.267062	NA	8.29534126214249e-10
168375_1	2018-06-23 10:00:00	150.715	-10.5572	16777.5	-1174.11	0.132796	0.119341	0.00558388	-0.188077	0.196612	0.17834	0.135739	NA	8.29534126214249e-10
168375_1	2018-06-23 22:00:00	150.722	-10.5708	16778.3	-1175.64	3.01685	2.73726	0.11715	0.0978697	0.404928	0.367413	0.143557	NA	8.29534126214249e-10
168375_1	2018-06-24 10:00:00	150.721	-10.5669	16778.1	-1175.2	0.423759	0.384235	-0.078122	-0.0015775	0.338678	0.307302	0.0399284	NA	8.29534126214252e-10
168375_1	2018-06-24 22:00:00	150.745	-10.5833	16780.8	-1177.04	0.450979	0.408814	0.307418	-0.132682	0.310628	0.281839	0.272663	NA	8.29534126214252e-10
168375_1	2018-06-25 10:00:00	150.716	-10.5559	16777.6	-1173.96	0.0453372	0.0393082	-0.109693	-0.163869	0.0581877	0.0495923	0.373609	NA	8.29534126214255e-10
168375_1	2018-06-25 22:00:00	150.729	-10.6035	16779.1	-1179.31	1.95515	1.77383	0.178692	-0.479536	0.253364	0.22987	0.462736	NA	8.29534126214255e-10
168375_1	2018-06-26 10:00:00	150.729	-10.5638	16779	-1174.84	0.0479012	0.0413358	0.322997	0.243013	0.117037	0.105701	0.372479	NA	8.29534126214258e-10
168375_1	2018-06-26 22:00:00	150.732	-10.5919	16779.4	-1178.01	1.83367	1.66365	0.0199227	-0.305419	0.162031	0.147009	0.265876	NA	8.29534126214258e-10
168375_1	2018-06-27 10:00:00	150.714	-10.5554	16777.4	-1173.9	0.225914	0.204269	-0.181698	0.0454715	0.21084	0.191258	0.379949	NA	8.29534126214258e-10
168375_1	2018-06-27 22:00:00	150.706	-10.5726	16776.5	-1175.84	3.87255	3.5138	-0.015933	-0.0757404	0.399225	0.362246	0.178941	NA	8.29534126214258e-10
168375_1	2018-06-28 10:00:00	150.712	-10.5633	16777.2	-1174.79	0.981701	0.890617	0.0238999	0.0643762	0.516562	0.468714	0.102557	NA	8.29534126214258e-10
168375_1	2018-06-28 22:00:00	150.691	-10.5741	16774.9	-1176	8.62208	7.82345	-0.190801	-0.100791	0.689478	0.625616	0.215786	NA	8.29534126214258e-10
168375_1	2018-06-29 10:00:00	150.654	-10.5976	16770.7	-1178.65	10.9943	9.97579	-0.346679	-0.220707	0.549169	0.498295	0.410972	NA	8.29534126214258e-10
168375_1	2018-06-29 22:00:00	150.606	-10.6291	16765.4	-1182.2	6.46381	5.86397	-0.443736	-0.295372	0.563556	0.511344	0.533053	NA	8.29534126214258e-10
168375_1	2018-06-30 10:00:00	150.556	-10.6626	16759.8	-1185.97	4.28539	3.88478	-0.468588	-0.31449	1.01902	0.924628	0.564339	NA	8.29534126214258e-10

## Sheet: BRT Data SSM
Longitude	Latitude	Present	Year	Month	CHL	SST	Bathymetry
150.808	-10.6001	1	2016	06	NA	300.436	-2.22006
150.793	-10.5795	1	2016	06	NA	300.436	-0.466505
150.782	-10.5709	1	2016	06	0.415765	300.436	-4.26905
150.774	-10.5703	1	2016	06	0.415765	300.436	-3.72305
150.769	-10.5753	1	2016	06	0.415765	300.436	-6.18305
150.765	-10.5838	1	2016	06	0.822988	300.436	-13.2667
150.764	-10.5934	1	2016	06	0.822988	300.436	-12.0823
150.763	-10.6018	1	2016	06	0.822988	300.436	NA
150.763	-10.6069	1	2016	06	0.822988	300.436	NA
150.763	-10.6063	1	2016	06	0.822988	300.436	NA
150.764	-10.5993	1	2016	06	0.822988	300.436	-12.0823
150.778	-10.5855	1	2016	06	0.822988	300.436	-6.28505
150.765	-10.5996	1	2016	06	0.822988	300.436	-12.0823
150.69	-10.6712	1	2016	06	0.696026	300.381	-26.0803
150.683	-10.6873	1	2016	06	0.696026	300.381	-17.6079
150.694	-10.6921	1	2016	06	0.696026	300.381	-15.2247
150.681	-10.6883	1	2016	06	0.696026	300.381	-17.6079
150.675	-10.6878	1	2016	06	0.696026	300.381	-13.5243
150.693	-10.6806	1	2016	06	0.696026	300.381	-18.7879
150.724	-10.6623	1	2016	06	0.891309	300.381	-41.9708
150.756	-10.6406	1	2016	06	0.811143	300.381	-30.1243
150.78	-10.6202	1	2016	06	0.822988	300.436	NA
150.788	-10.6056	1	2016	06	0.822988	300.436	NA
150.769	-10.6022	1	2016	06	0.822988	300.436	NA
150.755	-10.604	1	2016	06	0.822988	300.436	-7.54545
150.759	-10.6038	1	2016	06	0.822988	300.436	-7.54545
150.764	-10.601	1	2016	06	0.822988	300.436	NA
150.762	-10.6019	1	2016	06	0.822988	300.436	NA
150.764	-10.6017	1	2016	06	0.822988	300.436	NA
150.769	-10.6032	1	2016	06	0.822988	300.436	NA
150.777	-10.6062	1	2016	06	0.822988	300.436	NA
150.784	-10.6098	1	2016	06	0.822988	300.436	NA
150.791	-10.613	1	2016	06	0.822988	300.436	NA
150.625	-10.595	0	2016	06	NA	300.436	-24.7806
150.705	-10.695	0	2016	06	0.696026	300.381	-2.31394
150.775	-10.485	0	2016	06	0.248557	300.436	-524.603
150.865	-10.535	0	2016	06	0.2865	300.436	-35.7642
150.825	-10.535	0	2016	06	0.274315	300.436	-69.5942
150.775	-10.745	0	2016	06	0.533959	300.381	-37.4823
150.625	-10.655	0	2016	06	0.694565	300.381	-37.8926
150.665	-10.615	0	2016	06	NA	300.436	-25.8972
150.835	-10.475	0	2016	06	0.268922	300.436	-446.873
150.695	-10.725	0	2016	06	0.548769	300.381	-27.6163
150.765	-10.525	0	2016	06	0.342232	300.436	-202.617
150.715	-10.505	0	2016	06	0.343888	300.436	-206.601
150.725	-10.675	0	2016	06	0.824453	300.381	-36.8523
150.745	-10.665	0	2016	06	0.891309	300.381	-43.7968
150.645	-10.765	0	2016	06	0.381704	300.381	-39.4446
150.795	-10.765	0	2016	06	0.434753	300.381	-38.9387
150.625	-10.825	0	2016	06	0.334323	300.381	-63.327
150.815	-10.815	0	2016	06	0.381345	300.381	-31.2257
150.605	-10.785	0	2016	06	0.35325	300.517	-57.0038
150.875	-10.675	0	2016	06	0.589426	300.341	-13.3883
150.795	-10.685	0	2016	06	0.538362	300.381	-36.2531
150.925	-10.535	0	2016	06	0.394737	300.417	-38.3962
150.785	-10.545	0	2016	06	0.415765	300.436	-11.9351
150.645	-10.695	0	2016	06	0.671196	300.381	-30.4674
150.745	-10.585	0	2016	06	0.822988	300.436	-18.1755
150.875	-10.465	0	2016	06	0.272974	300.417	-449.907
150.615	-10.615	0	2016	06	1.04354	NA	-19.075
150.665	-10.675	0	2016	06	0.671196	300.381	-22.3498
150.785	-10.455	0	2016	06	0.211732	300.436	-489.057
150.835	-10.515	0	2016	06	0.2865	300.436	-254.992
150.875	-10.725	0	2016	06	0.551996	300.341	-56.5883
150.795	-10.595	0	2016	06	NA	300.436	-3.0017
150.915	-10.715	0	2016	06	0.551996	300.341	-40.4743
150.795	-10.6152	1	2016	07	1.03759	299.795	NA
150.795	-10.6153	1	2016	07	1.03759	299.795	NA
150.79	-10.6126	1	2016	07	0.779399	299.795	NA
150.779	-10.6068	1	2016	07	0.779399	299.795	NA
150.773	-10.604	1	2016	07	0.779399	299.795	NA
150.789	-10.616	1	2016	07	0.779399	299.795	NA
150.715	-10.6568	1	2016	07	0.418165	299.623	-41.7831
150.679	-10.6845	1	2016	07	0.619732	299.623	-13.5243
150.678	-10.6854	1	2016	07	0.619732	299.623	-13.5243
150.68	-10.6889	1	2016	07	0.619732	299.623	-17.6079
150.681	-10.6903	1	2016	07	0.619732	299.623	-17.3051
150.679	-10.6894	1	2016	07	0.619732	299.623	-13.5243
150.677	-10.6876	1	2016	07	0.619732	299.623	-13.5243
150.676	-10.6859	1	2016	07	0.619732	299.623	-13.5243
150.677	-10.6851	1	2016	07	0.619732	299.623	-13.5243
150.68	-10.6858	1	2016	07	0.619732	299.623	-13.5243
150.687	-10.6893	1	2016	07	0.619732	299.623	-17.6079
150.697	-10.6943	1	2016	07	0.619732	299.623	-15.2247
150.708	-10.7001	1	2016	07	0.619732	299.623	-2.36073
150.718	-10.7062	1	2016	07	0.46614	299.623	NA
150.728	-10.7118	1	2016	07	0.520921	299.623	-6.41033
150.736	-10.7163	1	2016	07	0.520921	299.623	-8.49353
150.74	-10.7191	1	2016	07	0.520921	299.623	-13.3055
150.74	-10.7194	1	2016	07	0.520921	299.623	-13.3055
150.735	-10.7168	1	2016	07	0.520921	299.623	-8.49353
150.724	-10.7105	1	2016	07	0.520921	299.623	-6.41033
150.705	-10.6998	1	2016	07	0.619732	299.623	-2.31394
150.678	-10.6847	1	2016	07	0.619732	299.623	-13.5243
150.678	-10.6856	1	2016	07	0.619732	299.623	-13.5243
150.697	-10.6979	1	2016	07	0.619732	299.623	-15.2247
150.73	-10.7162	1	2016	07	0.520921	299.623	-6.41033
150.767	-10.7353	1	2016	07	0.476232	299.623	-24.5659
150.801	-10.7498	1	2016	07	0.448894	299.623	-43.1139
150.827	-10.7561	1	2016	07	0.491234	299.623	-40.2283
150.838	-10.7494	1	2016	07	0.495506	299.623	-45.9967
150.84	-10.7347	1	2016	07	0.495506	299.623	-45.9459
150.835	-10.7144	1	2016	07	0.495506	299.623	-28.5287
150.824	-10.6906	1	2016	07	0.502768	299.623	-33.7803
150.811	-10.6656	1	2016	07	0.943796	299.623	-30.8139
150.795	-10.6417	1	2016	07	0.943796	299.623	NA
150.781	-10.6213	1	2016	07	0.779399	299.795	NA
150.77	-10.6064	1	2016	07	0.779399	299.795	NA
150.763	-10.5995	1	2016	07	0.779399	299.795	-12.0823
150.763	-10.6021	1	2016	07	0.779399	299.795	NA
150.77	-10.6077	1	2016	07	0.779399	299.795	NA
150.763	-10.6013	1	2016	07	0.779399	299.795	NA
150.733	-10.6383	1	2016	07	0.418165	299.623	NA
150.676	-10.6915	1	2016	07	0.619732	299.623	-13.9703
150.627	-10.7013	1	2016	07	0.55076	299.623	-29.6414
150.587	-10.6878	1	2016	07	0.558137	299.73	-34.9962
150.554	-10.6675	1	2016	07	0.489086	299.73	-30.0701
150.53	-10.6563	1	2016	07	0.542845	299.73	-10.1811
150.515	-10.6518	1	2016	07	0.542845	299.73	-12.4959
150.51	-10.6519	1	2016	07	0.542845	299.73	-12.8443
150.516	-10.6543	1	2016	07	0.542845	299.73	-12.4959
150.531	-10.6554	1	2016	07	0.542845	299.73	-16.5348
150.556	-10.6519	1	2016	07	0.620924	299.73	-28.6922
150.589	-10.6454	1	2016	07	0.540428	299.73	-22.453
150.627	-10.6366	1	2016	07	0.790919	299.623	-10.7086
150.67	-10.626	1	2016	07	0.381994	299.623	-36.6831
150.716	-10.6142	1	2016	07	0.778244	299.795	NA
150.763	-10.6018	1	2016	07	0.779399	299.795	NA
150.805	-10.695	0	2016	07	0.502768	299.623	-37.5255
150.795	-10.795	0	2016	07	0.529841	299.623	-31.7112
150.825	-10.795	0	2016	07	0.529841	299.623	-46.4081
150.805	-10.465	0	2016	07	0.193412	299.795	-474.531
150.845	-10.475	0	2016	07	0.199779	299.795	-444.119
150.705	-10.745	0	2016	07	0.519919	299.623	-23.3503
150.625	-10.785	0	2016	07	0.459554	299.623	-55.7074
150.745	-10.595	0	2016	07	0.778244	299.795	-8.87745
150.625	-10.695	0	2016	07	0.55076	299.623	-41.2814
150.785	-10.545	0	2016	07	NA	299.795	-11.9351
150.695	-10.705	0	2016	07	0.619732	299.623	-19.1199
150.705	-10.725	0	2016	07	0.519919	299.623	-23.6983
150.565	-10.815	0	2016	07	0.361435	299.73	-66.543
150.675	-10.815	0	2016	07	0.42157	299.623	-51.3407
150.525	-10.715	0	2016	07	0.422897	299.73	-47.3005
150.805	-10.675	0	2016	07	0.502768	299.623	-34.8131
150.655	-10.715	0	2016	07	0.471941	299.623	-28.1514
150.745	-10.835	0	2016	07	0.457583	299.623	-36.0199
150.585	-10.715	0	2016	07	0.405271	299.73	-44.0154
150.545	-10.675	0	2016	07	0.489086	299.73	-27.8674
150.575	-10.755	0	2016	07	0.409824	299.73	-50.2594
150.825	-10.845	0	2016	07	0.572689	299.623	-7.96529
150.565	-10.725	0	2016	07	0.395754	299.73	-49.3494
150.745	-10.645	0	2016	07	0.418165	299.623	-27.0139
150.795	-10.865	0	2016	07	0.572689	299.623	-6.80321
150.835	-10.775	0	2016	07	0.487766	299.623	-50.9203
150.775	-10.785	0	2016	07	0.500872	299.623	-30.4843
150.635	-10.765	0	2016	07	0.459554	299.623	-44.5594
150.545	-10.765	0	2016	07	0.409824	299.73	-26.5538
150.605	-10.705	0	2016	07	0.558137	299.73	-41.2002
150.645	-10.665	0	2016	07	0.790919	299.623	-29.7453
150.675	-10.895	0	2016	07	0.300248	299.763	-42.6847
150.895	-10.785	0	2016	07	0.4701	299.651	-51.8755
150.705	-10.705	0	2016	07	0.619732	299.623	-2.36073
150.935	-10.715	0	2016	07	0.45355	299.651	-47.5058
150.875	-10.865	0	2016	07	0.435281	299.651	-5.78529
150.875	-10.735	0	2016	07	0.498373	299.651	-54.1043
150.655	-10.705	0	2016	07	0.55076	299.623	-27.2814
150.855	-10.805	0	2016	07	0.48534	299.623	-48.1779
150.925	-10.765	0	2016	07	0.427172	299.651	-68.6583
150.815	-10.675	0	2016	07	0.502768	299.623	-33.9603
150.745	-10.715	0	2016	07	0.520921	299.623	-13.3055
150.635	-10.465	0	2016	07	0.169946	299.795	-333.791
150.615	-10.715	0	2016	07	0.405271	299.73	-36.601
150.735	-10.695	0	2016	07	0.46614	299.623	-13.0887
150.605	-10.705	0	2016	07	0.558137	299.73	-41.2002
150.785	-10.585	0	2016	07	0.779399	299.795	-5.44145
150.555	-10.695	0	2016	07	0.489086	299.73	-34.0154
150.795	-10.665	0	2016	07	0.943796	299.623	-26.2805
150.695	-10.645	0	2016	07	0.381994	299.623	-37.7295
150.535	-10.705	0	2016	07	0.440997	299.73	-38.673
150.705	-10.655	0	2016	07	0.381994	299.623	-39.6255
150.635	-10.735	0	2016	07	0.471941	299.623	-30.5422
150.365	-10.765	0	2016	07	0.389866	299.812	-33.717
150.545	-10.735	0	2016	07	0.395754	299.73	-46.519
150.635	-10.755	0	2016	07	0.459554	299.623	-37.263
150.545	-10.645	0	2016	07	0.620924	299.73	-14.0402
150.645	-10.805	0	2016	07	0.389351	299.623	-57.5782
150.555	-10.745	0	2016	07	0.395754	299.73	-47.3186
150.715	-10.555	0	2016	07	NA	299.795	-19.6567
150.875	-10.715	0	2016	07	0.498373	299.651	-37.9703
150.775	-10.475	0	2016	07	0.205766	299.795	-531.809
150.763	-10.6021	1	2016	12	NA	301.453	NA
150.736	-10.6377	1	2016	12	0.559266	301.271	NA
150.693	-10.7014	1	2016	12	0.591504	301.271	-19.1199
150.653	-10.7771	1	2016	12	0.334367	301.271	-46.4694
150.635	-10.8507	1	2016	12	0.200231	301.271	-62.2038
150.649	-10.9107	1	2016	12	0.200882	301.464	-136.88
150.716	-10.9422	1	2016	12	0.169738	301.464	-90.8538
150.801	-10.9597	1	2016	12	0.200617	301.464	-12.0924
150.877	-10.9742	1	2016	12	0.253418	301.345	-28.0167
150.938	-10.9853	1	2016	12	0.308473	301.345	-24.1755
150.989	-10.994	1	2016	12	0.240316	301.345	-16.5953
151.032	-11.0004	1	2016	12	0.266692	301.345	-19.4201
151.067	-11.0048	1	2016	12	0.272997	301.345	-19.3314
151.098	-11.0074	1	2016	12	0.274974	301.345	-11.9523
151.126	-11.0086	1	2016	12	0.150312	301.292	-22.2463
151.152	-11.0085	1	2016	12	0.150312	301.292	-39.6439
151.178	-11.0074	1	2016	12	0.231421	301.292	-37.5883
151.206	-11.0056	1	2016	12	0.231421	301.292	-30.2686
151.238	-11.0033	1	2016	12	0.229978	301.292	-23.0177
151.276	-11.0007	1	2016	12	0.217827	301.292	-24.2081
151.321	-10.9982	1	2016	12	0.20486	301.292	-44.0241
151.373	-10.9959	1	2016	12	0.192657	301.292	-203.274
151.415	-10.9982	1	2016	12	0.183289	301.372	-204.073
151.395	-11.0136	1	2016	12	0.208486	301.372	-34.4966
151.302	-11.033	1	2016	12	0.209185	301.292	-9.94612
151.273	-10.9988	1	2016	12	0.216989	301.292	-30.6461
150.735	-10.745	0	2016	12	0.344936	301.271	-15.6363
150.885	-10.705	0	2016	12	0.252742	301.201	-13.7775
150.685	-10.645	0	2016	12	0.427482	301.271	-31.6571
150.805	-10.715	0	2016	12	0.227069	301.271	-24.3631
150.565	-10.835	0	2016	12	0.20935	301.421	-66.4506
150.605	-10.925	0	2016	12	0.150638	301.585	-351.641
150.645	-10.925	0	2016	12	0.151183	301.464	-254.443
150.665	-11.045	0	2016	12	0.121787	301.464	-946.523
150.985	-11.105	0	2016	12	0.207571	301.345	-13.3208
150.935	-10.815	0	2016	12	0.224695	301.201	-48.4017
150.875	-11.005	0	2016	12	0.239491	301.345	-24.1107
151.165	-11.075	0	2016	12	0.271643	301.292	-20.1379
151.125	-10.925	0	2016	12	0.216047	301.292	-40.6446
151.045	-10.945	0	2016	12	0.227885	301.345	-20.1585
151.125	-10.935	0	2016	12	0.216047	301.292	-39.6664
151.165	-11.175	0	2016	12	0.213626	301.532	-475.118
151.325	-11.125	0	2016	12	0.217323	301.532	-37.0264
151.255	-11.165	0	2016	12	0.257352	301.532	-55.4036
151.355	-10.915	0	2016	12	0.177309	301.292	-734.127
151.415	-10.925	0	2016	12	0.166837	301.372	-758.348
151.435	-10.935	0	2016	12	0.161121	301.372	-746.692
151.485	-11.055	0	2016	12	0.373474	301.372	-13.9124
151.585	-10.935	0	2016	12	0.15324	301.372	-1295.18
151.475	-11.155	0	2016	12	0.465498	301.525	-10.7986
151.165	-11.005	0	2016	12	0.150312	301.292	-39.4579
151.265	-10.905	0	2016	12	0.187228	301.292	-653.095
151.251	-10.9493	1	2016	01	0.128225	302.214	-438.117
151.175	-10.875	0	2016	01	0.149541	302.214	-73.6346
151.232	-10.8845	1	2017	01	0.512148	302.483	-562.294
151.212	-10.8154	1	2017	01	0.53259	302.408	-659.654
151.186	-10.7495	1	2017	01	0.601753	302.408	-454.265
151.15	-10.6942	1	2017	01	0.875428	302.408	-89.7335
151.104	-10.6533	1	2017	01	NA	302.432	NA
151.039	-10.6394	1	2017	01	NA	302.432	NA
150.964	-10.6435	1	2017	01	NA	302.432	NA
150.883	-10.662	1	2017	01	NA	302.432	NA
150.801	-10.6915	1	2017	01	1.11968	302.534	-37.5255
150.721	-10.7282	1	2017	01	0.825923	302.534	-11.7623
150.648	-10.7685	1	2017	01	0.421874	302.534	-39.4446
150.586	-10.8089	1	2017	01	0.370974	302.681	-64.409
150.539	-10.8457	1	2017	01	0.417214	302.681	-47.9993
150.51	-10.876	1	2017	01	0.331769	302.775	-160.738
150.502	-10.8979	1	2017	01	0.331769	302.775	-304.836
150.512	-10.9134	1	2017	01	0.331769	302.775	-415.822
150.535	-10.9234	1	2017	01	0.267811	302.775	-437.297
150.57	-10.929	1	2017	01	0.261055	302.775	-403.039
150.798	-10.6593	1	2017	01	NA	302.534	-4.7649
150.614	-10.9309	1	2017	01	0.269743	302.775	-371.044
150.803	-10.6813	1	2017	01	1.11968	302.534	-37.2575
150.666	-10.93	1	2017	01	0.309552	302.722	-114.388
150.704	-10.6759	1	2017	01	0.54238	302.534	-31.9543
150.723	-10.9272	1	2017	01	0.357511	302.722	-40.6807
150.752	-10.6178	1	2017	01	NA	302.49	NA
150.782	-10.9235	1	2017	01	0.409142	302.722	NA
150.771	-10.6177	1	2017	01	NA	302.49	NA
150.841	-10.9198	1	2017	01	0.447228	302.722	-30.4509
150.75	-10.6219	1	2017	01	NA	302.49	NA
150.742	-10.6256	1	2017	01	0.990266	302.534	NA
150.721	-10.6362	1	2017	01	0.990266	302.534	NA
150.682	-10.6511	1	2017	01	0.504845	302.534	-22.1831
150.754	-10.6361	1	2017	01	NA	302.534	-8.07385
150.775	-10.9276	1	2017	01	0.409142	302.722	-7.15068
150.751	-10.6324	1	2017	01	NA	302.534	-8.07385
150.777	-10.9301	1	2017	01	0.409142	302.722	-10.4055
150.751	-10.632	1	2017	01	NA	302.534	-8.07385
150.783	-10.9356	1	2017	01	0.409142	302.722	-9.87032
150.751	-10.6315	1	2017	01	NA	302.534	-8.07385
150.795	-10.9445	1	2017	01	0.442025	302.722	-18.3317
150.752	-10.6315	1	2017	01	NA	302.534	-8.07385
150.814	-10.9564	1	2017	01	0.442025	302.722	-14.3527
150.753	-10.6314	1	2017	01	NA	302.534	-8.07385
150.843	-10.9726	1	2017	01	0.392912	302.722	-11.0907
150.757	-10.6304	1	2017	01	NA	302.534	-8.07385
150.88	-10.9918	1	2017	01	0.361329	302.594	-12.4671
150.762	-10.6302	1	2017	01	NA	302.534	-9.62985
150.924	-11.0132	1	2017	01	0.358636	302.594	-7.90469
150.766	-10.6321	1	2017	01	NA	302.534	-9.62985
150.972	-11.0359	1	2017	01	0.364286	302.594	-17.6661
150.767	-10.6375	1	2017	01	NA	302.534	-9.62985
151.023	-11.0593	1	2017	01	0.310314	302.594	-70.432
150.764	-10.6467	1	2017	01	NA	302.534	-27.8755
151.077	-11.0826	1	2017	01	0.325421	302.594	-122.296
150.763	-10.6305	1	2017	01	NA	302.534	-9.62985
151.132	-11.1051	1	2017	01	0.673575	302.483	-10.4567
150.762	-10.628	1	2017	01	NA	302.534	NA
151.186	-11.126	1	2017	01	0.366522	302.663	-6.84785
150.759	-10.6318	1	2017	01	NA	302.534	-8.07385
151.239	-11.1446	1	2017	01	0.42074	302.663	-8.05244
150.752	-10.6402	1	2017	01	NA	302.534	-30.1243
151.288	-11.16	1	2017	01	0.562037	302.663	-40.2616
150.782	-10.6023	1	2017	01	NA	302.49	NA
151.333	-11.1717	1	2017	01	0.326984	302.663	-12.7281
150.785	-10.6016	1	2017	01	NA	302.49	NA
151.371	-11.1787	1	2017	01	0.248386	302.663	-3.98254
150.75	-10.6324	1	2017	01	NA	302.534	-8.07385
151.403	-11.1804	1	2017	01	0.288893	302.65	-34.0829
150.74	-10.6465	1	2017	01	0.990266	302.534	-29.2371
151.426	-11.1761	1	2017	01	0.318294	302.65	-4.51254
150.75	-10.6325	1	2017	01	0.990266	302.534	NA
151.439	-11.1649	1	2017	01	0.342994	302.65	-4.94214
150.756	-10.6294	1	2017	01	NA	302.534	NA
151.441	-11.1461	1	2017	01	0.342994	302.65	-8.05254
151.345	-10.995	0	2017	01	0.337505	302.483	-108.684
151.145	-10.855	0	2017	01	0.590006	302.408	-26.7738
151.185	-10.645	0	2017	01	0.599296	302.408	-76.2923
151.245	-10.535	0	2017	01	0.417633	302.484	-12.0911
151.185	-10.585	0	2017	01	0.490154	302.484	-31.0267
151.165	-10.735	0	2017	01	0.668401	302.408	-431.789
150.845	-10.655	0	2017	01	NA	302.534	-0.0883115
150.855	-10.775	0	2017	01	0.651781	302.534	-53.0843
150.785	-10.805	0	2017	01	0.557181	302.534	-26.4326
150.775	-10.705	0	2017	01	1.01131	302.534	-34.2943
150.635	-10.935	0	2017	01	0.309552	302.722	-336.175
150.735	-10.895	0	2017	01	0.393585	302.722	-37.4015
150.475	-10.985	0	2017	01	0.241428	302.775	-1039.6
150.405	-10.885	0	2017	01	0.30211	302.775	-435.859
150.635	-10.865	0	2017	01	0.371362	302.534	-58.0886
150.435	-11.045	0	2017	01	0.165238	302.775	-1717.09
150.495	-11.105	0	2017	01	0.1554	302.775	-1887.04
150.485	-10.885	0	2017	01	0.318963	302.775	-222.862
150.805	-10.685	0	2017	01	1.11968	302.534	-37.2575
150.595	-11.095	0	2017	01	0.136474	302.775	-1676.78
150.955	-10.715	0	2017	01	0.677605	302.432	-52.0111
150.775	-10.935	0	2017	01	0.409142	302.722	-10.4055
150.815	-10.665	0	2017	01	NA	302.534	-30.8139
150.575	-10.875	0	2017	01	0.363333	302.775	-97.527
150.845	-10.515	0	2017	01	0.510593	302.49	-246.403
150.805	-10.815	0	2017	01	0.59474	302.534	-29.398
150.595	-10.625	0	2017	01	NA	302.681	-22.7986
150.985	-10.885	0	2017	01	0.473949	302.594	-8.85618
150.755	-10.495	0	2017	01	0.360699	302.49	-495.414
150.735	-10.515	0	2017	01	0.460795	302.49	-239.626
150.595	-10.725	0	2017	01	0.32372	302.681	-47.7154
150.805	-10.745	0	2017	01	0.772265	302.534	-43.1139
150.675	-10.685	0	2017	01	0.54238	302.534	-13.5243
150.655	-11.005	0	2017	01	0.215974	302.722	-601.6
150.815	-10.785	0	2017	01	0.679333	302.534	-42.9655
150.785	-10.825	0	2017	01	0.557181	302.534	-25.2447
150.785	-10.815	0	2017	01	0.557181	302.534	-25.3431
150.705	-10.775	0	2017	01	0.554667	302.534	-31.1783
150.695	-10.805	0	2017	01	0.454414	302.534	-49.8298
150.665	-10.905	0	2017	01	0.341475	302.722	-32.102
150.765	-10.725	0	2017	01	0.827366	302.534	-18.2443
150.775	-11.105	0	2017	01	0.185683	302.722	-1353.45
150.715	-10.755	0	2017	01	0.684888	302.534	-23.1855
150.665	-11.005	0	2017	01	0.215974	302.722	-597.416
150.745	-10.785	0	2017	01	0.684888	302.534	-29.1347
150.915	-11.125	0	2017	01	0.233761	302.752	-856.401
150.775	-10.555	0	2017	01	0.762776	302.49	-12.4571
150.925	-10.985	0	2017	01	0.331111	302.594	-25.0927
150.925	-10.705	0	2017	01	1.06199	302.432	-42.4403
150.855	-11.175	0	2017	01	0.173142	302.837	-1608.11
150.655	-10.675	0	2017	01	0.539981	302.534	-28.9934
150.885	-11.145	0	2017	01	0.192138	302.752	-1149.39
150.755	-10.555	0	2017	01	0.762776	302.49	-8.68585
151.055	-11.165	0	2017	01	0.235953	302.752	-867.776
150.625	-10.725	0	2017	01	0.423886	302.534	-28.9414
151.195	-11.245	0	2017	01	0.204671	302.663	-1636.47
150.625	-10.705	0	2017	01	0.539981	302.534	-29.6414
151.345	-11.155	0	2017	01	0.307315	302.663	-21.7913
150.705	-10.625	0	2017	01	NA	302.534	-9.74705
151.255	-11.255	0	2017	01	0.196607	302.663	-1647.77
150.785	-10.505	0	2017	01	0.42618	302.49	-425.226
151.325	-11.095	0	2017	01	0.319446	302.483	-37.1344
150.835	-10.525	0	2017	01	0.510593	302.49	-172.413
151.515	-11.205	0	2017	01	0.464673	302.65	-122.494
150.755	-10.435	0	2017	01	0.372951	302.49	-504.678
151.495	-11.045	0	2017	01	0.431166	302.47	-15.0953
150.735	-10.565	0	2017	01	0.762776	302.49	-19.4707
151.425	-11.315	0	2017	01	0.125331	302.65	-1907.09
150.675	-10.645	0	2017	01	0.504845	302.534	-23.0351
151.445	-11.045	0	2017	01	0.291701	302.47	-26.5382
150.845	-10.715	0	2017	01	0.824687	302.534	-35.6403
151.345	-11.125	0	2017	01	0.289002	302.663	-29.0165
150.615	-10.625	0	2017	01	NA	302.681	-16.0666
151.585	-11.195	0	2017	01	0.480584	302.65	-11.0876
150.755	-10.6326	1	2017	02	0.359952	302.66	-8.07385
151.43	-11.119	1	2017	02	0.180457	302.549	-13.4405
150.745	-10.6349	1	2017	02	0.441797	302.66	NA
151.405	-11.0828	1	2017	02	0.149148	302.549	-24.6781
150.737	-10.6334	1	2017	02	0.441797	302.66	NA
151.365	-11.0368	1	2017	02	0.191417	302.576	-45.497
150.736	-10.6284	1	2017	02	0.441797	302.66	NA
151.31	-10.9814	1	2017	02	0.187143	302.576	-127.896
150.731	-10.6316	1	2017	02	0.441797	302.66	NA
151.237	-10.9151	1	2017	02	0.213173	302.576	-511.07
150.715	-10.6595	1	2017	02	0.441797	302.66	-41.7831
151.159	-10.8507	1	2017	02	0.302854	302.476	-45.6114
150.709	-10.7166	1	2017	02	0.388699	302.66	-10.9051
151.089	-10.8	1	2017	02	0.258236	302.53	-105.585
150.708	-10.7459	1	2017	02	0.365523	302.66	-23.3503
151.038	-10.7748	1	2017	02	0.224257	302.53	-69.7415
150.711	-10.7543	1	2017	02	0.313838	302.66	-23.1855
151.018	-10.7855	1	2017	02	0.224257	302.53	-47.1155
150.716	-10.7466	1	2017	02	0.388699	302.66	-20.4891
151.037	-10.8171	1	2017	02	0.234231	302.53	-18.3478
150.723	-10.7274	1	2017	02	0.388699	302.66	-11.7623
151.09	-10.8466	1	2017	02	0.279165	302.53	-32.0762
150.731	-10.7014	1	2017	02	0.412288	302.66	-7.99593
151.189	-10.8634	1	2017	02	0.232764	302.476	-186.095
150.739	-10.6732	1	2017	02	0.412288	302.66	-39.9843
151.291	-10.875	1	2017	02	0.202373	302.476	-779.782
150.747	-10.6475	1	2017	02	0.441797	302.66	-27.0139
151.362	-10.8857	1	2017	02	0.168223	302.576	-808.218
150.752	-10.6282	1	2017	02	0.359952	302.66	NA
151.371	-10.9001	1	2017	02	0.168223	302.576	-766.92
150.755	-10.6223	1	2017	02	NA	302.628	NA
151.284	-10.9225	1	2017	02	0.195308	302.576	-622.256
150.727	-10.6326	1	2017	02	0.441797	302.66	NA
150.753	-10.6312	1	2017	02	0.359952	302.66	-8.07385
151.096	-10.9549	1	2017	02	0.247789	302.683	-19.8655
150.729	-10.6046	1	2017	02	NA	302.628	NA
150.763	-10.6157	1	2017	02	NA	302.628	NA
151.2	-10.999	1	2017	02	0.217371	302.576	-28.6679
150.716	-10.599	1	2017	02	NA	302.628	NA
150.758	-10.6322	1	2017	02	0.359952	302.66	-8.07385
151.3	-10.9713	1	2017	02	0.187143	302.576	-206.074
150.698	-10.6109	1	2017	02	NA	302.628	NA
150.749	-10.6313	1	2017	02	0.441797	302.66	NA
151.303	-10.9302	1	2017	02	0.183675	302.576	-586.005
150.683	-10.6292	1	2017	02	0.381196	302.66	-35.9151
150.743	-10.6322	1	2017	02	0.441797	302.66	NA
151.245	-11.0707	1	2017	02	0.186573	302.576	-17.5544
150.674	-10.6472	1	2017	02	0.381196	302.66	-23.0351
150.733	-10.6392	1	2017	02	0.441797	302.66	NA
151.173	-11.2092	1	2017	02	0.0794685	302.724	-1098.67
150.677	-10.6578	1	2017	02	0.381196	302.66	-5.82105
150.736	-10.6323	1	2017	02	0.441797	302.66	NA
151.108	-11.2441	1	2017	02	0.0758288	302.805	-1670.78
150.697	-10.6543	1	2017	02	0.381196	302.66	-34.7247
150.765	-10.5992	1	2017	02	NA	302.628	-12.0823
151.049	-11.2084	1	2017	02	0.0715056	302.805	-1426.05
150.738	-10.6298	1	2017	02	0.441797	302.66	NA
150.781	-10.6228	1	2017	02	NA	302.628	NA
150.995	-11.1221	1	2017	02	0.276923	302.683	-206.795
150.8	-10.5818	1	2017	02	NA	302.628	-2.9133
150.754	-10.6312	1	2017	02	0.359952	302.66	-8.07385
150.947	-11.0051	1	2017	02	0.149374	302.683	-13.6833
150.776	-10.6199	1	2017	02	NA	302.628	NA
150.75	-10.6329	1	2017	02	0.441797	302.66	NA
150.904	-10.8775	1	2017	02	0.266055	302.683	-6.66729
150.76	-10.6165	1	2017	02	NA	302.628	NA
150.756	-10.6141	1	2017	02	NA	302.628	NA
150.865	-10.7584	1	2017	02	0.301544	302.66	-51.8091
150.753	-10.5931	1	2017	02	NA	302.628	-18.4187
150.757	-10.6275	1	2017	02	0.359952	302.66	NA
150.831	-10.6682	1	2017	02	0.348855	302.66	-22.7175
150.754	-10.5661	1	2017	02	NA	302.628	-6.65305
150.802	-10.6003	1	2017	02	NA	302.628	-2.22006
150.764	-10.5516	1	2017	02	NA	302.628	-6.60705
150.777	-10.5528	1	2017	02	NA	302.628	-12.4571
150.781	-10.566	1	2017	02	NA	302.628	-1.50065
150.757	-10.5233	1	2017	02	0.334239	302.628	-153.307
150.8	-10.6105	1	2017	02	NA	302.628	NA
150.741	-10.51	1	2017	02	0.345554	302.628	-281.822
150.82	-10.6188	1	2017	02	NA	302.628	NA
150.729	-10.5107	1	2017	02	0.345554	302.628	-193.529
150.72	-10.5233	1	2017	02	0.345554	302.628	-90.149
150.715	-10.5458	1	2017	02	NA	302.628	-49.5235
150.714	-10.5759	1	2017	02	NA	302.628	-7.83305
150.715	-10.6117	1	2017	02	NA	302.628	NA
150.72	-10.6509	1	2017	02	0.441797	302.66	-42.5691
150.728	-10.6916	1	2017	02	0.412288	302.66	NA
150.738	-10.7317	1	2017	02	0.388699	302.66	-12.7031
150.751	-10.769	1	2017	02	0.305969	302.66	-33.6179
150.756	-10.6228	1	2017	02	NA	302.628	NA
150.766	-10.8014	1	2017	02	0.28654	302.66	-25.8782
150.766	-10.6182	1	2017	02	NA	302.628	NA
150.784	-10.8269	1	2017	02	0.28654	302.66	-25.2447
150.778	-10.6116	1	2017	02	NA	302.628	NA
150.804	-10.8433	1	2017	02	0.282448	302.66	-12.3256
150.782	-10.6059	1	2017	02	NA	302.628	NA
150.825	-10.8487	1	2017	02	0.282448	302.66	-7.96529
150.772	-10.6041	1	2017	02	NA	302.628	NA
150.848	-10.8427	1	2017	02	0.276223	302.66	-8.00809
150.768	-10.6013	1	2017	02	NA	302.628	NA
150.863	-10.8285	1	2017	02	0.343431	302.66	-39.0373
150.795	-10.5846	1	2017	02	NA	302.628	-2.9133
150.856	-10.8182	1	2017	02	0.343431	302.66	-42.5937
150.767	-10.5778	1	2017	02	NA	302.628	-6.18305
150.823	-10.8193	1	2017	02	0.316131	302.66	-32.6633
150.748	-10.5745	1	2017	02	NA	302.628	-24.1191
150.746	-10.8404	1	2017	02	0.23281	302.66	-46.0491
150.741	-10.5722	1	2017	02	NA	302.628	-24.1191
150.651	-10.8696	1	2017	02	0.22907	302.66	-60.823
150.744	-10.571	1	2017	02	NA	302.628	-24.1191
150.557	-10.8988	1	2017	02	0.170902	302.879	-293.608
150.754	-10.5711	1	2017	02	NA	302.628	-11.8971
150.768	-10.5723	1	2017	02	NA	302.628	-6.18305
150.785	-10.5749	1	2017	02	NA	302.628	-4.26905
150.785	-10.755	0	2017	02	0.305969	302.66	-36.5835
151.365	-10.995	0	2017	02	0.173984	302.576	-180.702
150.795	-10.675	0	2017	02	0.348855	302.66	-34.2875
151.235	-11.085	0	2017	02	0.185951	302.576	-15.0336
150.715	-10.805	0	2017	02	0.282259	302.66	-45.597
151.345	-11.075	0	2017	02	0.161015	302.576	-35.3245
150.805	-10.495	0	2017	02	0.218442	302.628	-434.327
151.265	-10.985	0	2017	02	0.200745	302.576	-90.1141
150.695	-10.525	0	2017	02	0.324639	302.628	-44.073
151.305	-11.025	0	2017	02	0.214122	302.576	-8.98612
150.745	-10.695	0	2017	02	0.412288	302.66	-27.0727
151.055	-10.715	0	2017	02	0.235011	302.53	-150.746
150.855	-10.655	0	2017	02	NA	302.66	-2.27831
151.115	-10.905	0	2017	02	0.252843	302.683	-40.0858
150.545	-10.755	0	2017	02	0.272728	302.808	-33.1526
151.155	-10.875	0	2017	02	0.302854	302.576	-26.8746
150.815	-10.745	0	2017	02	0.330358	302.66	-44.7907
150.895	-10.695	0	2017	02	0.368895	302.53	-8.69832
150.605	-10.735	0	2017	02	0.275974	302.808	-45.3862
150.985	-10.795	0	2017	02	0.241296	302.53	-53.3009
150.785	-10.685	0	2017	02	0.350076	302.66	-38.3391
151.125	-10.735	0	2017	02	0.255022	302.476	-443.124
150.685	-10.665	0	2017	02	0.381196	302.66	-19.8704
151.285	-10.775	0	2017	02	0.228021	302.476	-489.164
150.895	-10.755	0	2017	02	0.272745	302.53	-63.3803
151.295	-10.785	0	2017	02	0.24438	302.476	-550.695
150.735	-10.695	0	2017	02	0.412288	302.66	-13.0887
151.225	-10.785	0	2017	02	0.222788	302.476	-651.924
150.795	-10.755	0	2017	02	0.319345	302.66	-38.8863
151.315	-10.985	0	2017	02	0.187143	302.576	-127.896
150.605	-10.655	0	2017	02	0.290378	302.808	-36.777
151.275	-10.935	0	2017	02	0.195308	302.576	-537.315
150.775	-10.805	0	2017	02	0.28654	302.66	-24.479
150.775	-10.445	0	2017	02	0.217054	302.628	-478.475
151.075	-11.085	0	2017	02	0.118751	302.683	-122.296
150.615	-10.695	0	2017	02	0.307382	302.808	-34.9274
150.625	-10.715	0	2017	02	0.319697	302.66	-27.0334
151.375	-11.025	0	2017	02	0.166655	302.549	-44.9618
150.625	-10.595	0	2017	02	0.46324	302.628	-24.7806
150.855	-10.535	0	2017	02	0.300478	302.628	-49.1394
151.345	-11.155	0	2017	02	0.131803	302.724	-21.7913
150.685	-10.745	0	2017	02	0.365523	302.66	-21.0303
150.565	-10.665	0	2017	02	0.286735	302.808	-31.4653
151.145	-10.835	0	2017	02	0.302854	302.476	-61.005
150.745	-10.585	0	2017	02	NA	302.628	-18.1755
150.695	-10.675	0	2017	02	0.412703	302.66	-26.0803
151.355	-10.955	0	2017	02	0.173504	302.576	-592.152
150.695	-10.645	0	2017	02	0.381196	302.66	-37.7295
150.625	-10.665	0	2017	02	0.284632	302.66	-42.9569
151.035	-11.265	0	2017	02	0.0640219	302.805	-1845.58
150.635	-10.825	0	2017	02	0.244226	302.66	-61.749
150.875	-10.715	0	2017	02	0.269952	302.53	-37.9703
151.035	-11.285	0	2017	02	0.0640219	302.805	-1951.31
150.865	-10.745	0	2017	02	0.276853	302.66	-51.9015
150.825	-10.485	0	2017	02	0.218442	302.628	-422.579
150.995	-11.205	0	2017	02	0.0687036	302.805	-1545.55
150.695	-10.685	0	2017	02	0.412703	302.66	-18.7879
150.895	-10.525	0	2017	02	0.389138	302.538	-85.935
151.035	-11.265	0	2017	02	0.0640219	302.805	-1845.58
150.765	-10.695	0	2017	02	0.350076	302.66	-39.0055
150.655	-10.755	0	2017	02	0.267701	302.66	-29.8374
150.865	-10.875	0	2017	02	0.276223	302.823	-6.01329
150.765	-10.505	0	2017	02	0.334239	302.628	-462.328
150.835	-10.795	0	2017	02	0.343431	302.66	-48.8825
151.045	-10.975	0	2017	02	0.215802	302.683	-10.4161
150.875	-10.735	0	2017	02	0.269952	302.53	-54.1043
150.705	-10.555	0	2017	02	NA	302.628	-17.2627
150.955	-10.825	0	2017	02	0.248533	302.53	-45.2566
150.585	-10.655	0	2017	02	0.290378	302.808	-30.9082
150.745	-10.445	0	2017	02	0.24611	302.628	-531.095
150.845	-10.685	0	2017	02	0.323378	302.66	-30.9431
150.875	-10.535	0	2017	02	0.389138	302.538	-26.1342
150.965	-10.515	0	2017	02	0.441541	302.538	-158.508
150.665	-10.475	0	2017	02	NA	302.628	-181.778
150.685	-10.655	0	2017	02	0.381196	302.66	-22.1831
150.715	-10.505	0	2017	02	0.345554	302.628	-206.601
150.715	-10.515	0	2017	02	0.345554	302.628	-130.421
150.855	-10.755	0	2017	02	0.301544	302.66	-50.5683
150.815	-10.415	0	2017	02	0.239581	302.628	-415.879
150.765	-10.585	0	2017	02	NA	302.628	-13.2667
150.815	-10.365	0	2017	02	0.235925	302.951	-387.014
150.895	-10.465	0	2017	02	0.272778	302.538	-440.506
150.825	-10.445	0	2017	02	0.207615	302.628	-464.429
150.785	-10.515	0	2017	02	0.334239	302.628	-329.515
150.755	-10.665	0	2017	02	0.359952	302.66	-44.5048
150.675	-10.825	0	2017	02	0.266805	302.66	-55.4507
150.685	-10.645	0	2017	02	0.381196	302.66	-31.6571
150.665	-10.745	0	2017	02	0.319697	302.66	-24.0298
150.855	-10.845	0	2017	02	0.276223	302.66	-10.2725
150.795	-10.445	0	2017	02	0.207615	302.628	-461.459
150.925	-10.845	0	2017	02	0.257204	302.53	-33.4173
150.735	-10.795	0	2017	02	0.282259	302.66	-32.0296
150.855	-10.965	0	2017	02	0.151429	302.823	-25.1955
150.625	-10.645	0	2017	02	0.284632	302.66	-28.5086
150.815	-10.825	0	2017	02	0.316131	302.66	-28.5713
150.865	-10.665	0	2017	02	NA	302.66	-11.4431
150.865	-11.025	0	2017	02	0.120088	302.823	-149.261
150.835	-10.445	0	2017	02	0.210378	302.628	-466.161
150.925	-10.915	0	2017	02	0.250615	302.683	-9.72529
150.805	-10.775	0	2017	02	0.319345	302.66	-40.4771
150.935	-10.885	0	2017	02	0.250615	302.683	-12.5213
150.715	-10.415	0	2017	02	0.232961	302.628	-544.915
151.035	-10.855	0	2017	02	0.250585	302.53	-15.9426
150.835	-10.515	0	2017	02	0.300478	302.628	-254.992
150.935	-10.825	0	2017	02	0.248533	302.53	-44.4777
150.745	-10.725	0	2017	02	0.388699	302.66	-12.3203
150.855	-10.875	0	2017	02	0.276223	302.823	-6.14929
150.885	-10.515	0	2017	02	0.389138	302.538	-204.163
150.555	-10.845	0	2017	02	0.209902	302.808	-56.7654
150.795	-10.455	0	2017	02	0.207615	302.628	-478.063
150.645	-10.885	0	2017	02	0.189526	302.823	-45.547
150.795	-10.465	0	2017	02	0.218442	302.628	-486.865
150.665	-10.415	0	2017	02	0.238631	302.628	-543.805
150.865	-10.465	0	2017	02	0.235428	302.628	-453.269
150.801	-10.5788	1	2017	03	NA	302.809	NA
150.815	-10.5842	1	2017	03	NA	302.809	NA
150.822	-10.5911	1	2017	03	NA	302.809	NA
150.822	-10.5996	1	2017	03	NA	302.809	NA
150.812	-10.6097	1	2017	03	NA	302.809	-0.827112
150.788	-10.6215	1	2017	03	0.421135	302.809	NA
150.751	-10.635	1	2017	03	0.343602	302.811	-8.07385
150.694	-10.6503	1	2017	03	0.408011	302.811	-34.7247
150.627	-10.6663	1	2017	03	0.286548	302.811	-42.9569
150.556	-10.6819	1	2017	03	0.220565	303.057	-31.519
150.486	-10.696	1	2017	03	0.23597	303.057	-23.1257
150.425	-10.7076	1	2017	03	0.249956	303.057	-7.89254
150.379	-10.7156	1	2017	03	0.199812	303.057	-17.1246
150.353	-10.719	1	2017	03	0.29812	303.196	-18.979
150.355	-10.7166	1	2017	03	0.29812	303.196	-18.979
150.39	-10.7074	1	2017	03	NA	303.057	-6.99777
150.465	-10.6904	1	2017	03	0.23597	303.057	-23.2913
150.587	-10.6645	1	2017	03	0.246092	303.057	-33.8245
150.758	-10.6292	1	2017	03	0.343602	302.811	NA
150.711	-10.6394	1	2017	03	0.426421	302.811	-11.3967
150.768	-10.6137	1	2017	03	0.421135	302.809	NA
150.76	-10.5999	1	2017	03	0.421135	302.809	-12.0823
150.855	-10.475	0	2017	03	0.241114	302.809	-441.881
150.755	-10.405	0	2017	03	0.250626	302.809	-536.598
150.855	-10.715	0	2017	03	0.361935	302.811	-42.7263
150.705	-10.645	0	2017	03	0.408011	302.811	-38.7027
150.815	-10.765	0	2017	03	0.246844	302.811	-44.6443
150.845	-10.495	0	2017	03	0.241114	302.809	-372.296
150.915	-10.575	0	2017	03	NA	302.666	-3.67831
150.665	-10.635	0	2017	03	0.286548	302.811	-7.94278
150.775	-10.785	0	2017	03	0.2979	302.811	-30.4843
150.405	-10.775	0	2017	03	0.189478	303.057	-17.1382
150.495	-10.725	0	2017	03	0.231485	303.057	-44.1705
150.565	-10.825	0	2017	03	0.254004	303.057	-67.767
150.375	-10.835	0	2017	03	0.204867	303.057	-71.9259
150.325	-10.845	0	2017	03	0.149356	303.196	-558.966
150.235	-10.755	0	2017	03	0.22703	303.196	-31.9169
150.305	-10.875	0	2017	03	0.149356	303.229	-936.844
150.615	-10.625	0	2017	03	NA	303.057	-16.0666
150.525	-10.725	0	2017	03	0.219479	303.057	-47.2705
150.785	-10.455	0	2017	03	0.233996	302.809	-489.057
150.775	-10.745	0	2017	03	0.387552	302.811	-37.4823
150.755	-10.775	0	2017	03	0.2979	302.811	-33.4703
150.605	-10.645	0	2017	03	0.246092	303.057	-33.2442
150.996	-10.791	1	2017	04	0.383996	301.984	-50.3185
151.018	-10.7721	1	2017	04	0.387968	301.984	-57.5975
151.035	-10.7415	1	2017	04	0.431395	301.984	-132.704
151.019	-10.7111	1	2017	04	0.431395	301.984	-72.1515
150.955	-10.6832	1	2017	04	0.457086	301.984	-37.6803
150.876	-10.6568	1	2017	04	NA	301.984	NA
150.804	-10.6314	1	2017	04	NA	302.081	NA
150.759	-10.6067	1	2017	04	NA	302.218	-7.54545
150.762	-10.5827	1	2017	04	NA	302.218	-13.2667
150.782	-10.5692	1	2017	04	NA	302.218	-1.50065
150.789	-10.5749	1	2017	04	NA	302.218	-4.26905
150.785	-10.5997	1	2017	04	NA	302.218	-0.955853
150.779	-10.6372	1	2017	04	0.498726	302.081	-7.53105
150.776	-10.6833	1	2017	04	0.534947	302.081	-41.9703
150.783	-10.7334	1	2017	04	0.423041	302.081	-25.6075
150.807	-10.7832	1	2017	04	0.385118	302.081	-37.1219
151.155	-10.885	0	2017	04	0.312474	302.038	-31.515
150.865	-10.725	0	2017	04	0.498105	302.081	-58.1663
151.135	-10.675	0	2017	04	0.588975	301.952	-39.7939
150.995	-10.885	0	2017	04	0.309176	302.087	-18.3394
150.815	-10.725	0	2017	04	0.423974	302.081	-12.4763
150.845	-10.785	0	2017	04	0.409055	302.081	-51.7379
150.665	-10.665	0	2017	04	0.611147	302.081	-7.41565
150.715	-10.465	0	2017	04	0.388455	302.218	-507.393
150.685	-10.425	0	2017	04	0.375092	302.218	-537.873
150.745	-10.735	0	2017	04	0.417501	302.081	-13.7555
150.775	-10.465	0	2017	04	0.345736	302.218	-518.375
150.755	-10.645	0	2017	04	0.498726	302.081	-30.1243
150.785	-10.655	0	2017	04	0.498726	302.081	-13.6039
150.875	-10.525	0	2017	04	0.518069	302.136	-87.145
150.875	-10.685	0	2017	04	0.465646	301.984	-11.3003
150.945	-10.805	0	2017	04	0.339962	301.984	-50.7216
150.855	-10.8284	1	2017	05	0.459994	300.941	-35.6913
150.928	-10.8653	1	2017	05	0.497458	300.973	-22.3173
151.021	-10.8892	1	2017	05	0.42913	301.037	-36.8866
151.109	-10.8993	1	2017	05	0.382953	301.037	-38.8554
151.17	-10.8937	1	2017	05	0.289267	301.074	-44.8326
151.186	-10.8701	1	2017	05	0.270022	301.109	-142.731
151.138	-10.8278	1	2017	05	0.311789	301.109	-53.6346
151.055	-10.779	1	2017	05	0.350424	300.973	-193.189
150.977	-10.7412	1	2017	05	0.369665	300.973	-58.7775
150.904	-10.7131	1	2017	05	0.38815	300.973	-32.6687
150.838	-10.6936	1	2017	05	0.45455	300.941	-32.6439
150.776	-10.6816	1	2017	05	0.51802	300.941	-41.9703
150.72	-10.6761	1	2017	05	0.642024	300.941	-36.8523
150.67	-10.676	1	2017	05	0.659509	300.941	-22.3498
150.625	-10.6801	1	2017	05	0.656084	300.988	-45.4414
150.585	-10.6875	1	2017	05	0.656084	300.988	-34.9962
150.551	-10.697	1	2017	05	0.62715	300.988	-34.0154
150.522	-10.7076	1	2017	05	0.604971	300.988	-45.0985
150.498	-10.7182	1	2017	05	0.579365	300.988	-42.0861
150.48	-10.7277	1	2017	05	0.579365	300.988	-45.5005
150.467	-10.7351	1	2017	05	0.579365	300.988	-49.5481
150.459	-10.7396	1	2017	05	0.579365	300.988	-50.5365
150.457	-10.7395	1	2017	05	0.62481	300.988	-50.5365
150.458	-10.7361	1	2017	05	0.579365	300.988	-50.5365
150.464	-10.7301	1	2017	05	0.579365	300.988	-49.5481
150.472	-10.7222	1	2017	05	0.579365	300.988	-48.3805
150.482	-10.7132	1	2017	05	0.579365	300.988	-40.6801
150.494	-10.7039	1	2017	05	0.636752	300.988	-36.8965
150.505	-10.6949	1	2017	05	0.604971	300.988	-33.1225
150.517	-10.6871	1	2017	05	0.604971	300.988	-30.5117
150.527	-10.6812	1	2017	05	0.604971	300.988	-32.4305
150.535	-10.6774	1	2017	05	0.604971	300.988	-27.301
150.543	-10.6772	1	2017	05	0.62715	300.988	-27.8674
150.559	-10.6787	1	2017	05	0.62715	300.988	-28.4854
150.592	-10.6809	1	2017	05	0.656084	300.988	-34.7114
150.645	-10.6827	1	2017	05	0.644577	300.941	-34.1438
150.652	-10.6854	1	2017	05	0.644577	300.941	-26.243
150.627	-10.6884	1	2017	05	0.644577	300.941	-45.4414
150.597	-10.6906	1	2017	05	0.656084	300.988	-35.8722
150.581	-10.6915	1	2017	05	0.62715	300.988	-36.649
150.605	-10.6895	1	2017	05	0.656084	300.988	-31.7954
150.641	-10.684	1	2017	05	0.644577	300.941	-34.1438
150.674	-10.6736	1	2017	05	0.659509	300.941	-16.6623
150.705	-10.6601	1	2017	05	0.617349	300.941	-36.7416
150.731	-10.645	1	2017	05	0.62354	300.941	-29.2371
150.754	-10.6299	1	2017	05	0.557275	300.941	NA
150.771	-10.6164	1	2017	05	0.453079	301.195	NA
150.783	-10.6061	1	2017	05	0.453079	301.195	NA
150.79	-10.6001	1	2017	05	0.453079	301.195	NA
150.784	-10.5972	1	2017	05	0.453079	301.195	-0.955853
150.755	-10.5894	1	2017	05	0.453079	301.195	-17.9847
150.789	-10.5978	1	2017	05	0.453079	301.195	-0.955853
150.74	-10.5852	1	2017	05	0.452358	301.195	-10.4647
150.7	-10.576	1	2017	05	NA	301.195	-17.9571
150.666	-10.5696	1	2017	05	NA	301.195	NA
150.64	-10.5658	1	2017	05	NA	301.195	NA
150.62	-10.5642	1	2017	05	NA	NA	NA
150.606	-10.5647	1	2017	05	NA	NA	NA
150.597	-10.5669	1	2017	05	NA	NA	NA
150.593	-10.5706	1	2017	05	NA	NA	NA
150.593	-10.5756	1	2017	05	NA	NA	NA
150.597	-10.5816	1	2017	05	NA	NA	NA
151.015	-10.825	0	2017	05	0.377765	300.973	-16.7086
150.915	-10.985	0	2017	05	0.317556	301.037	-24.7303
151.035	-10.865	0	2017	05	0.392929	300.973	-24.1678
151.025	-11.065	0	2017	05	0.316396	301.037	-106.591
151.025	-10.975	0	2017	05	0.392656	301.037	-28.9161
151.225	-10.815	0	2017	05	0.250939	301.109	-689.054
151.205	-10.815	0	2017	05	0.263572	301.109	-627.507
150.965	-10.705	0	2017	05	0.484004	300.973	-51.0067
150.885	-10.845	0	2017	05	0.50943	300.973	-21.8461
150.775	-10.665	0	2017	05	0.557275	300.941	-37.6868
150.775	-10.545	0	2017	05	0.472498	301.195	-24.7091
150.755	-10.565	0	2017	05	0.472498	301.195	-6.65305
150.605	-10.785	0	2017	05	0.481859	300.988	-57.0038
150.755	-10.595	0	2017	05	0.453079	301.195	-18.4187
150.605	-10.775	0	2017	05	0.481859	300.988	-54.1334
150.445	-10.755	0	2017	05	0.487178	300.988	-52.7569
150.695	-10.625	0	2017	05	NA	300.941	-28.9891
150.615	-10.755	0	2017	05	0.481859	300.988	-47.259
150.585	-10.715	0	2017	05	0.536958	300.988	-44.0154
150.555	-10.855	0	2017	05	0.43998	300.988	-43.8366
150.445	-10.875	0	2017	05	0.415878	301.067	-209.222
150.545	-10.755	0	2017	05	0.466971	300.988	-33.1526
150.555	-10.645	0	2017	05	0.719962	300.988	-21.389
150.435	-10.685	0	2017	05	0.664489	300.988	-1.47054
150.455	-10.805	0	2017	05	0.402179	300.988	-61.8312
150.605	-10.855	0	2017	05	0.415642	300.988	-54.971
150.395	-10.765	0	2017	05	0.459481	300.988	-43.1938
150.365	-10.735	0	2017	05	0.926792	301.009	-45.1998
150.605	-10.855	0	2017	05	0.415642	300.988	-54.971
150.625	-10.605	0	2017	05	NA	301.195	-17.4606
150.545	-10.715	0	2017	05	0.503481	300.988	-40.3906
150.665	-10.625	0	2017	05	NA	300.941	-29.4396
150.495	-10.785	0	2017	05	0.480892	300.988	-47.4233
150.645	-10.795	0	2017	05	0.410723	300.941	-56.4061
150.415	-10.725	0	2017	05	0.762032	300.988	-44.3865
150.655	-10.675	0	2017	05	0.644577	300.941	-28.9934
150.695	-10.645	0	2017	05	0.617349	300.941	-37.7295
150.755	-10.655	0	2017	05	0.557275	300.941	-40.5139
150.575	-10.705	0	2017	05	0.62715	300.988	-35.2414
150.645	-10.725	0	2017	05	0.58268	300.941	-29.9934
150.455	-10.715	0	2017	05	0.62481	300.988	-37.9161
150.575	-10.695	0	2017	05	0.62715	300.988	-35.8714
150.485	-10.645	0	2017	05	0.837478	300.988	-9.44545
150.575	-10.735	0	2017	05	0.503481	300.988	-50.7234
150.805	-10.755	0	2017	05	0.413294	300.941	-44.8323
150.795	-10.505	0	2017	05	0.26296	301.195	-384.974
150.765	-10.725	0	2017	05	0.464109	300.941	-18.2443
150.735	-10.435	0	2017	05	0.251447	301.195	-532.119
150.825	-10.435	0	2017	05	0.241592	301.195	-454.741
150.755	-10.565	0	2017	05	0.472498	301.195	-6.65305
150.765	-10.585	0	2017	05	0.453079	301.195	-13.2667
150.795	-10.675	0	2017	05	0.451844	300.941	-34.2875
150.805	-10.595	0	2017	05	0.639032	301.195	-2.84166
150.835	-10.505	0	2017	05	0.293864	301.195	-327.026
150.575	-10.665	0	2017	05	0.719962	300.988	-31.7929
150.785	-10.445	0	2017	05	0.240531	301.195	-468.631
150.715	-10.505	0	2017	05	0.315674	301.195	-206.601
150.745	-10.595	0	2017	05	0.452358	301.195	-8.87745
150.695	-10.575	0	2017	05	NA	301.195	-17.9571
150.525	-10.715	0	2017	05	0.543196	300.988	-47.3005
150.755	-10.495	0	2017	05	0.283671	301.195	-495.414
150.675	-10.415	0	2017	05	0.278969	301.195	-548.139
150.604	-10.5884	1	2017	06	NA	NA	NA
150.614	-10.5955	1	2017	06	NA	NA	-10.6902
150.626	-10.603	1	2017	06	NA	300.037	-17.4606
150.64	-10.6103	1	2017	06	NA	300.037	NA
150.655	-10.6174	1	2017	06	NA	300.037	-16.8338
150.671	-10.6239	1	2017	06	NA	300.037	-36.6831
150.687	-10.6295	1	2017	06	0.606618	299.749	-35.9151
150.703	-10.6341	1	2017	06	0.606618	299.749	-26.9359
150.717	-10.6374	1	2017	06	0.686589	299.749	-11.3967
150.731	-10.6391	1	2017	06	0.686589	299.749	NA
150.742	-10.6389	1	2017	06	0.686589	299.749	NA
150.751	-10.6366	1	2017	06	NA	299.749	-8.07385
150.757	-10.6319	1	2017	06	NA	299.749	-8.07385
150.76	-10.6247	1	2017	06	NA	300.037	NA
150.759	-10.6146	1	2017	06	NA	300.037	NA
150.756	-10.6042	1	2017	06	NA	300.037	-7.54545
150.751	-10.5959	1	2017	06	NA	300.037	-18.4187
150.747	-10.592	1	2017	06	NA	300.037	-8.87745
150.744	-10.595	1	2017	06	NA	300.037	-8.87745
150.745	-10.6074	1	2017	06	NA	300.037	NA
150.75	-10.6315	1	2017	06	0.686589	299.749	NA
150.761	-10.6697	1	2017	06	0.617452	299.749	-41.9192
150.778	-10.722	1	2017	06	0.462741	299.749	-24.0223
150.803	-10.7918	1	2017	06	0.440572	299.749	-34.1509
150.822	-10.8543	1	2017	06	0.470925	299.749	-7.53929
150.828	-10.8925	1	2017	06	0.433522	299.767	-10.1913
150.808	-10.8827	1	2017	06	0.433522	299.767	-7.93157
150.775	-10.8498	1	2017	06	0.436715	299.749	-19.0247
150.737	-10.8092	1	2017	06	0.400761	299.749	-31.8414
150.702	-10.7761	1	2017	06	0.454873	299.749	-31.1783
150.678	-10.7656	1	2017	06	0.454873	299.749	-24.6543
150.659	-10.7758	1	2017	06	0.491561	299.749	-46.4694
150.607	-10.7829	1	2017	06	0.527029	299.681	-57.0038
150.537	-10.7883	1	2017	06	0.749133	299.681	-40.1954
150.458	-10.793	1	2017	06	0.730237	299.681	-61.1392
150.378	-10.7976	1	2017	06	0.680986	299.681	-69.0196
150.585	-10.695	0	2017	06	0.73895	299.681	-36.649
150.485	-10.695	0	2017	06	1.24083	299.681	-23.1257
150.635	-10.685	0	2017	06	NA	299.749	-40.243
150.745	-10.705	0	2017	06	0.639583	299.749	-17.2399
150.755	-10.745	0	2017	06	0.462741	299.749	-23.2891
150.665	-10.695	0	2017	06	NA	299.749	-19.5966
150.635	-10.695	0	2017	06	NA	299.749	-35.861
150.715	-10.645	0	2017	06	0.686589	299.749	-37.0671
150.745	-10.705	0	2017	06	0.639583	299.749	-17.2399
150.875	-10.515	0	2017	06	0.266869	300.198	-219.115
150.845	-10.775	0	2017	06	0.319722	299.749	-51.2723
150.735	-10.765	0	2017	06	0.453855	299.749	-29.7539
150.775	-10.485	0	2017	06	0.252325	300.037	-524.603
150.915	-10.555	0	2017	06	NA	300.198	-4.78071
150.715	-10.755	0	2017	06	0.453855	299.749	-23.1855
150.705	-10.725	0	2017	06	0.532561	299.749	-23.6983
150.715	-10.715	0	2017	06	0.51584	299.749	-6.62873
150.645	-10.455	0	2017	06	1.53455	300.037	-503.046
150.825	-10.745	0	2017	06	0.347599	299.749	-42.4483
150.825	-10.535	0	2017	06	0.240627	300.037	-69.5942
150.765	-10.695	0	2017	06	0.617452	299.749	-39.0055
150.775	-10.785	0	2017	06	0.452099	299.749	-30.4843
150.695	-10.875	0	2017	06	0.331664	299.767	-61.3107
150.805	-10.835	0	2017	06	0.470925	299.749	-18.6688
150.865	-10.755	0	2017	06	0.319722	299.749	-51.8091
150.815	-10.925	0	2017	06	0.328626	299.767	-28.7213
150.745	-11.005	0	2017	06	0.518743	299.767	-373.771
150.955	-10.885	0	2017	06	0.449022	299.87	-12.049
150.885	-10.885	0	2017	06	0.452582	299.87	-5.75289
150.655	-10.895	0	2017	06	0.367246	299.767	-40.5998
150.605	-10.635	0	2017	06	0.699695	299.681	-31.813
150.625	-10.705	0	2017	06	NA	299.749	-29.6414
150.455	-10.745	0	2017	06	1.04703	299.681	-51.8449
150.475	-10.895	0	2017	06	0.379013	299.701	-322.406
150.495	-10.675	0	2017	06	1.24083	299.681	-9.90454
150.375	-10.835	0	2017	06	0.544991	299.681	-71.9259
150.763	-10.6021	1	2018	05	NA	300.97	NA
150.763	-10.6021	1	2018	05	NA	300.97	NA
150.766	-10.5998	1	2018	05	NA	300.97	-12.0823
150.764	-10.6252	1	2018	05	0.509981	300.656	NA
150.77	-10.5959	1	2018	05	NA	300.97	NA
150.8	-10.5929	1	2018	05	NA	300.97	-3.0017
150.775	-10.5909	1	2018	05	NA	300.97	NA
150.753	-10.5954	1	2018	05	NA	300.97	-18.4187
150.78	-10.5857	1	2018	05	NA	300.97	-6.28505
150.705	-10.5769	1	2018	05	NA	300.97	-9.05905
150.783	-10.5809	1	2018	05	NA	300.97	-5.44145
150.714	-10.5552	1	2018	05	NA	300.97	-19.6567
150.784	-10.5772	1	2018	05	NA	300.97	-4.26905
150.741	-10.56	1	2018	05	NA	300.97	-23.6631
150.782	-10.5749	1	2018	05	NA	300.97	-4.26905
150.758	-10.6026	1	2018	05	NA	300.97	-7.54545
150.776	-10.5746	1	2018	05	NA	300.97	-3.72305
150.781	-10.5939	1	2018	05	NA	300.97	-0.955853
150.773	-10.5743	1	2018	05	NA	300.97	-3.72305
150.74	-10.6169	1	2018	05	NA	300.97	NA
150.777	-10.5725	1	2018	05	NA	300.97	-3.72305
150.702	-10.6186	1	2018	05	NA	300.97	NA
150.789	-10.5685	1	2018	05	NA	300.97	-1.50065
150.699	-10.5999	1	2018	05	NA	300.97	NA
150.791	-10.5733	1	2018	05	NA	300.97	-0.466505
150.711	-10.5814	1	2018	05	NA	300.97	NA
150.785	-10.5818	1	2018	05	NA	300.97	-5.44145
150.724	-10.5762	1	2018	05	NA	300.97	-10.4431
150.771	-10.5898	1	2018	05	NA	300.97	-6.28505
150.776	-10.5768	1	2018	05	NA	300.97	-3.72305
150.75	-10.5931	1	2018	05	NA	300.97	-8.87745
150.781	-10.5755	1	2018	05	NA	300.97	-4.26905
150.724	-10.5884	1	2018	05	NA	300.97	NA
150.714	-10.5623	1	2018	05	NA	300.97	-8.95385
150.693	-10.571	1	2018	05	NA	300.97	-17.9571
150.713	-10.5556	1	2018	05	NA	300.97	-19.6567
150.67	-10.5524	1	2018	05	NA	300.97	NA
150.706	-10.5579	1	2018	05	NA	300.97	-17.2627
150.666	-10.5428	1	2018	05	NA	300.97	NA
150.729	-10.5783	1	2018	05	NA	300.97	-10.4431
150.693	-10.5524	1	2018	05	NA	300.97	NA
150.712	-10.5667	1	2018	05	NA	300.97	-8.95385
150.738	-10.5781	1	2018	05	NA	300.97	-21.0931
150.707	-10.5536	1	2018	05	NA	300.97	-17.2627
150.754	-10.6035	1	2018	05	NA	300.97	-7.54545
150.712	-10.5665	1	2018	05	NA	300.97	-8.95385
150.753	-10.6223	1	2018	05	NA	300.97	NA
150.701	-10.5499	1	2018	05	NA	300.97	-40.6495
150.742	-10.6295	1	2018	05	0.542165	300.656	NA
150.7	-10.5611	1	2018	05	NA	300.97	-9.30385
150.728	-10.6206	1	2018	05	NA	300.97	NA
150.729	-10.5479	1	2018	05	NA	300.97	-48.2011
150.718	-10.5917	1	2018	05	NA	300.97	NA
150.728	-10.5573	1	2018	05	NA	300.97	-12.6751
150.714	-10.5511	1	2018	05	NA	300.97	-19.6567
150.713	-10.5719	1	2018	05	NA	300.97	-7.83305
150.716	-10.561	1	2018	05	NA	300.97	-8.95385
150.731	-10.5569	1	2018	05	NA	300.97	-24.6307
150.708	-10.5542	1	2018	05	NA	300.97	-17.2627
150.728	-10.5874	1	2018	05	NA	300.97	NA
150.706	-10.5572	1	2018	05	NA	300.97	-17.2627
150.723	-10.5673	1	2018	05	NA	300.97	-4.67705
150.723	-10.5716	1	2018	05	NA	300.97	-10.4431
150.755	-10.5584	1	2018	05	NA	300.97	-8.68585
150.763	-10.559	1	2018	05	NA	300.97	-6.60705
150.763	-10.5189	1	2018	05	0.267976	300.97	-349.846
150.75	-10.5559	1	2018	05	NA	300.97	-8.68585
150.733	-10.504	1	2018	05	0.294511	300.97	-352.837
150.723	-10.558	1	2018	05	NA	300.97	-12.6751
150.716	-10.5491	1	2018	05	NA	300.97	-49.5235
150.717	-10.5618	1	2018	05	NA	300.97	-8.95385
150.722	-10.5846	1	2018	05	NA	300.97	NA
150.715	-10.5562	1	2018	05	NA	300.97	-19.6567
150.727	-10.5921	1	2018	05	NA	300.97	NA
150.698	-10.5322	1	2018	05	0.355717	300.97	-27.5118
150.74	-10.6027	1	2018	05	NA	300.97	NA
150.667	-10.4959	1	2018	05	0.28514	300.97	NA
150.749	-10.6109	1	2018	05	NA	300.97	NA
150.659	-10.5205	1	2018	05	NA	300.97	NA
150.738	-10.6002	1	2018	05	NA	300.97	NA
150.665	-10.5817	1	2018	05	NA	300.97	NA
150.711	-10.5707	1	2018	05	NA	300.97	-7.83305
150.675	-10.6572	1	2018	05	0.599354	300.656	-5.82105
150.739	-10.5972	1	2018	05	NA	300.97	NA
150.678	-10.7245	1	2018	05	0.679724	300.656	-26.2023
150.772	-10.6293	1	2018	05	0.509981	300.656	NA
150.669	-10.7667	1	2018	05	0.60043	300.656	-31.3906
150.763	-10.6224	1	2018	05	NA	300.97	NA
150.715	-10.475	0	2018	05	0.249956	300.97	-472.715
150.675	-10.735	0	2018	05	0.679724	300.656	-21.9603
150.815	-10.705	0	2018	05	0.467084	300.656	-32.1507
150.735	-10.785	0	2018	05	0.57734	300.656	-34.0547
150.655	-10.455	0	2018	05	0.365986	300.97	-486.416
150.705	-10.455	0	2018	05	0.293359	300.97	-526.699
150.845	-10.655	0	2018	05	NA	300.656	-0.0883115
150.855	-10.475	0	2018	05	0.227147	300.97	-441.881
150.695	-10.575	0	2018	05	NA	300.97	-17.9571
150.825	-10.675	0	2018	05	0.467084	300.656	-32.4183
150.735	-10.735	0	2018	05	0.64118	300.656	-12.7031
150.785	-10.515	0	2018	05	0.267976	300.97	-329.515
150.655	-10.705	0	2018	05	0.681696	300.656	-27.2814
150.615	-10.675	0	2018	05	0.705994	300.756	-40.0174
150.685	-10.525	0	2018	05	0.355717	300.97	-19.903
150.755	-10.705	0	2018	05	0.526371	300.656	-31.4767
150.765	-10.745	0	2018	05	0.593314	300.656	-30.1227
150.825	-10.735	0	2018	05	0.499097	300.656	-30.4283
150.875	-10.455	0	2018	05	0.25276	300.958	-456.189
150.775	-10.445	0	2018	05	0.228039	300.97	-478.475
150.785	-10.545	0	2018	05	NA	300.97	-11.9351
150.595	-10.655	0	2018	05	0.665545	300.756	-33.0822
150.805	-10.455	0	2018	05	0.237898	300.97	-470.337
150.615	-10.595	0	2018	05	0.553483	NA	-10.6902
150.895	-10.455	0	2018	05	0.25276	300.958	-446.893
150.715	-10.495	0	2018	05	0.249956	300.97	-313.487
150.955	-10.505	0	2018	05	0.394492	300.958	-308.664
150.695	-10.655	0	2018	05	0.599354	300.656	-34.7247
150.745	-10.545	0	2018	05	NA	300.97	-36.4119
150.645	-10.695	0	2018	05	0.681696	300.656	-30.4674
150.675	-10.645	0	2018	05	0.599354	300.656	-23.0351
150.915	-10.465	0	2018	05	0.235067	300.958	-442.729
150.695	-10.525	0	2018	05	0.355717	300.97	-44.073
150.775	-10.585	0	2018	05	NA	300.97	-6.28505
150.835	-10.525	0	2018	05	0.294694	300.97	-172.413
150.655	-10.695	0	2018	05	0.681696	300.656	-25.1274
150.585	-10.465	0	2018	05	0.419575	NA	-167.329
150.615	-10.695	0	2018	05	0.705994	300.756	-34.9274
150.655	-10.715	0	2018	05	0.673736	300.656	-28.1514
150.845	-10.655	0	2018	05	NA	300.656	-0.0883115
150.835	-10.445	0	2018	05	0.239378	300.97	-466.161
150.895	-10.535	0	2018	05	0.310901	300.958	-36.0002
150.655	-10.725	0	2018	05	0.673736	300.656	-28.3794
150.705	-10.395	0	2018	05	0.304863	300.97	-502.688
150.705	-10.695	0	2018	05	0.671722	300.656	-2.31394
150.685	-10.525	0	2018	05	0.355717	300.97	-19.903
150.815	-10.665	0	2018	05	0.567198	300.656	-30.8139
150.555	-10.455	0	2018	05	0.667336	NA	-70.1012
150.755	-10.515	0	2018	05	0.267976	300.97	-316.218
150.665	-10.685	0	2018	05	0.681696	300.656	-19.5754
150.785	-10.715	0	2018	05	0.593314	300.656	-25.1839
150.705	-10.455	0	2018	05	0.293359	300.97	-526.699
150.615	-10.435	0	2018	05	0.473596	NA	-541.464
150.725	-10.405	0	2018	05	0.249743	300.97	-538.536
150.625	-10.385	0	2018	05	0.38717	300.97	-377.155
150.745	-10.655	0	2018	05	0.542165	300.656	-40.0603
150.655	-10.385	0	2018	05	0.38717	300.97	-385.275
150.625	-10.665	0	2018	05	0.671692	300.656	-42.9569
150.775	-10.685	0	2018	05	0.526371	300.656	-41.9703
150.715	-10.485	0	2018	05	0.249956	300.97	-398.555
150.615	-10.615	0	2018	05	0.553483	NA	-19.075
150.905	-10.595	0	2018	05	NA	300.958	-5.31991
150.715	-10.445	0	2018	05	0.242745	300.97	-540.585
150.845	-10.395	0	2018	05	0.274889	300.97	-366.235
150.815	-10.535	0	2018	05	0.263766	300.97	-38.1338
150.805	-10.485	0	2018	05	0.230465	300.97	-465.556
150.935	-10.535	0	2018	05	0.394492	300.958	-33.2451
150.885	-10.465	0	2018	05	0.235067	300.958	-444.471
150.705	-10.415	0	2018	05	0.304863	300.97	-545.728
150.815	-10.525	0	2018	05	0.263766	300.97	-137.685
150.835	-10.675	0	2018	05	0.497046	300.656	-31.5483
150.605	-10.685	0	2018	05	0.705994	300.756	-31.7954
150.775	-10.485	0	2018	05	0.229059	300.97	-524.603
150.765	-10.555	0	2018	05	NA	300.97	-6.60705
150.765	-10.395	0	2018	05	0.244628	300.97	-508.928
150.835	-10.765	0	2018	05	0.429885	300.656	-46.0951
150.655	-10.625	0	2018	05	NA	300.656	-8.61859
150.795	-10.525	0	2018	05	0.263766	300.97	-163.824
150.605	-10.395	0	2018	05	0.463823	NA	-431.655
150.715	-10.535	0	2018	05	0.294511	300.97	-63.5246
150.655	-10.705	0	2018	05	0.681696	300.656	-27.2814
150.635	-10.475	0	2018	05	0.371103	300.97	-82.422
150.565	-10.745	0	2018	05	0.576019	300.756	-50.0578
150.775	-10.535	0	2018	05	0.267976	300.97	-123.323
150.505	-10.745	0	2018	05	0.525102	300.756	-35.9857
150.705	-10.665	0	2018	05	0.599354	300.656	-36.7416
150.605	-10.725	0	2018	05	0.631216	300.756	-42.6874
150.745	-10.465	0	2018	05	0.249956	300.97	-534.007
150.674	-10.7659	1	2018	06	0.489518	299.391	-24.6543
150.718	-10.5759	1	2018	06	NA	299.67	-7.83305
150.803	-10.7634	1	2018	06	0.451767	299.391	-43.4339
150.716	-10.579	1	2018	06	NA	299.67	-7.83305
150.935	-10.7579	1	2018	06	0.351954	299.56	-69.3554
150.721	-10.57	1	2018	06	NA	299.67	-10.4431
150.965	-10.7466	1	2018	06	0.351045	299.56	-63.4863
150.753	-10.5724	1	2018	06	NA	299.67	-11.8971
150.936	-10.7285	1	2018	06	0.372349	299.56	-55.5158
150.774	-10.5965	1	2018	06	0.560325	299.67	NA
150.872	-10.7021	1	2018	06	0.518635	299.391	-22.4283
150.745	-10.5883	1	2018	06	0.560325	299.67	-18.1755
150.799	-10.6656	1	2018	06	0.831094	299.391	-26.2805
150.716	-10.5704	1	2018	06	NA	299.67	-7.83305
150.739	-10.6198	1	2018	06	0.560325	299.67	NA
150.747	-10.5825	1	2018	06	NA	299.67	-18.1755
150.717	-10.5715	1	2018	06	NA	299.67	-7.83305
150.76	-10.6236	1	2018	06	0.560325	299.67	NA
150.769	-10.5726	1	2018	06	NA	299.67	-6.18305
150.76	-10.6422	1	2018	06	0.684373	299.391	-27.8755
150.79	-10.529	1	2018	06	0.681371	299.67	-163.824
150.71	-10.5549	1	2018	06	NA	299.67	-17.2627
150.784	-10.5446	1	2018	06	NA	299.67	-11.9351
150.771	-10.5544	1	2018	06	NA	299.67	-12.4571
150.779	-10.5624	1	2018	06	NA	299.67	-6.51305
150.795	-10.5613	1	2018	06	NA	299.67	NA
150.789	-10.5503	1	2018	06	NA	299.67	-2.72505
150.796	-10.5754	1	2018	06	NA	299.67	-0.466505
150.792	-10.5368	1	2018	06	0.422274	299.67	-62.542
150.846	-10.6073	1	2018	06	NA	299.67	NA
150.786	-10.5366	1	2018	06	0.681371	299.67	-93.6618
150.754	-10.5861	1	2018	06	0.560325	299.67	-17.9847
150.791	-10.5433	1	2018	06	NA	299.67	NA
150.763	-10.5812	1	2018	06	NA	299.67	-13.2667
150.804	-10.5541	1	2018	06	NA	299.67	NA
150.731	-10.5814	1	2018	06	NA	299.67	-10.4647
150.82	-10.5675	1	2018	06	NA	299.67	NA
150.778	-10.5855	1	2018	06	0.560325	299.67	-6.28505
150.837	-10.582	1	2018	06	NA	299.67	NA
150.761	-10.5901	1	2018	06	0.560325	299.67	-12.0823
150.852	-10.5963	1	2018	06	NA	299.67	NA
150.795	-10.5795	1	2018	06	NA	299.67	-0.466505
150.863	-10.6089	1	2018	06	NA	299.67	NA
150.754	-10.5779	1	2018	06	NA	299.67	-11.8971
150.867	-10.6183	1	2018	06	NA	299.67	NA
150.725	-10.592	1	2018	06	0.560325	299.67	NA
150.86	-10.6231	1	2018	06	NA	299.67	NA
150.754	-10.5577	1	2018	06	NA	299.67	-8.68585
150.84	-10.6218	1	2018	06	NA	299.67	-4.85031
150.784	-10.5493	1	2018	06	NA	299.67	-11.9351
150.808	-10.6143	1	2018	06	NA	299.67	NA
150.781	-10.5896	1	2018	06	0.560325	299.67	-5.44145
150.76	-10.5982	1	2018	06	0.560325	299.67	-18.4187
150.728	-10.5903	1	2018	06	0.560325	299.67	NA
150.723	-10.5812	1	2018	06	NA	299.67	NA
150.734	-10.5966	1	2018	06	0.560325	299.67	NA
150.717	-10.569	1	2018	06	NA	299.67	-8.95385
150.712	-10.5575	1	2018	06	NA	299.67	-19.6567
150.719	-10.5707	1	2018	06	NA	299.67	-7.83305
150.737	-10.5682	1	2018	06	NA	299.67	-19.4707
150.716	-10.5708	1	2018	06	NA	299.67	-7.83305
150.717	-10.5599	1	2018	06	NA	299.67	-19.6567
150.712	-10.5721	1	2018	06	NA	299.67	-7.83305
150.75	-10.5675	1	2018	06	NA	299.67	-23.6631
150.716	-10.5715	1	2018	06	NA	299.67	-7.83305
150.793	-10.5677	1	2018	06	NA	299.67	NA
150.708	-10.5655	1	2018	06	NA	299.67	-9.30385
150.731	-10.5716	1	2018	06	NA	299.67	-21.0931
150.713	-10.571	1	2018	06	NA	299.67	-7.83305
150.713	-10.5679	1	2018	06	NA	299.67	-8.95385
150.715	-10.5568	1	2018	06	NA	299.67	-19.6567
150.695	-10.5728	1	2018	06	NA	299.67	-17.9571
150.716	-10.555	1	2018	06	NA	299.67	-19.6567
150.719	-10.5763	1	2018	06	NA	299.67	-7.83305
150.711	-10.5555	1	2018	06	NA	299.67	-19.6567
150.73	-10.5689	1	2018	06	NA	299.67	-19.4707
150.716	-10.5538	1	2018	06	NA	299.67	-19.6567
150.707	-10.5531	1	2018	06	NA	299.67	-17.2627
150.713	-10.5622	1	2018	06	NA	299.67	-8.95385
150.724	-10.5672	1	2018	06	NA	299.67	-4.67705
150.724	-10.5589	1	2018	06	NA	299.67	-12.6751
150.711	-10.5567	1	2018	06	NA	299.67	-19.6567
150.716	-10.5682	1	2018	06	NA	299.67	-8.95385
150.72	-10.5715	1	2018	06	NA	299.67	-7.83305
150.711	-10.5596	1	2018	06	NA	299.67	-19.6567
150.72	-10.5707	1	2018	06	NA	299.67	-7.83305
150.712	-10.5603	1	2018	06	NA	299.67	-8.95385
150.713	-10.5429	1	2018	06	NA	299.67	-49.5235
150.718	-10.5648	1	2018	06	NA	299.67	-8.95385
150.715	-10.5572	1	2018	06	NA	299.67	-19.6567
150.723	-10.5675	1	2018	06	NA	299.67	-4.67705
150.722	-10.5708	1	2018	06	NA	299.67	-10.4431
150.723	-10.5677	1	2018	06	NA	299.67	-4.67705
150.721	-10.5669	1	2018	06	NA	299.67	-4.67705
150.721	-10.5657	1	2018	06	NA	299.67	-4.67705
150.745	-10.5833	1	2018	06	NA	299.67	-18.1755
150.717	-10.5656	1	2018	06	NA	299.67	-8.95385
150.716	-10.5559	1	2018	06	NA	299.67	-19.6567
150.718	-10.5678	1	2018	06	NA	299.67	-8.95385
150.729	-10.6035	1	2018	06	0.560325	299.67	NA
150.715	-10.559	1	2018	06	NA	299.67	-19.6567
150.729	-10.5638	1	2018	06	NA	299.67	-4.67705
150.714	-10.5599	1	2018	06	NA	299.67	-19.6567
150.732	-10.5919	1	2018	06	0.560325	299.67	NA
150.704	-10.5577	1	2018	06	NA	299.67	-17.2627
150.714	-10.5554	1	2018	06	NA	299.67	-19.6567
150.7	-10.5659	1	2018	06	NA	299.67	-1.80025
150.706	-10.5726	1	2018	06	NA	299.67	-9.05905
150.695	-10.5996	1	2018	06	NA	299.67	NA
150.712	-10.5633	1	2018	06	NA	299.67	-8.95385
150.689	-10.6434	1	2018	06	0.751215	299.391	-31.6571
150.691	-10.5741	1	2018	06	NA	299.67	-17.9571
150.684	-10.6878	1	2018	06	0.642362	299.391	-17.6079
150.654	-10.5976	1	2018	06	NA	299.67	-19.317
150.68	-10.7233	1	2018	06	0.625291	299.391	-26.2023
150.606	-10.6291	1	2018	06	0.709071	299.35	-31.4326
150.676	-10.7537	1	2018	06	0.489518	299.391	-20.4363
150.556	-10.6626	1	2018	06	0.793953	299.35	-30.0701
150.672	-10.7833	1	2018	06	0.489518	299.391	-47.7063
150.835	-10.785	0	2018	06	0.389303	299.391	-50.9827
150.745	-10.475	0	2018	06	0.380009	299.67	-531.499
150.625	-10.785	0	2018	06	0.499953	299.391	-55.7074
150.775	-10.755	0	2018	06	0.470715	299.391	-36.1023
150.785	-10.755	0	2018	06	0.470715	299.391	-36.5835
150.795	-10.455	0	2018	06	0.345029	299.67	-478.063
151.005	-10.705	0	2018	06	0.368657	299.56	-68.1111
150.675	-10.685	0	2018	06	0.642362	299.391	-13.5243
150.905	-10.545	0	2018	06	0.747094	299.84	-2.06351
150.815	-10.535	0	2018	06	0.422274	299.67	-38.1338
150.805	-10.675	0	2018	06	0.6066	299.391	-34.8131
150.695	-10.675	0	2018	06	0.642362	299.391	-26.0803
150.695	-10.775	0	2018	06	0.489518	299.391	-29.6363
150.725	-10.565	0	2018	06	NA	299.67	-4.67705
150.625	-10.695	0	2018	06	0.646253	299.391	-41.2814
150.875	-10.705	0	2018	06	0.507362	299.56	-22.4283
150.835	-10.515	0	2018	06	0.337516	299.67	-254.992
150.915	-10.695	0	2018	06	0.507362	299.56	-22.0583
150.835	-10.475	0	2018	06	0.339324	299.67	-446.873
150.805	-10.465	0	2018	06	0.391269	299.67	-474.531
150.975	-10.535	0	2018	06	0.362613	299.84	-16.289
150.695	-10.635	0	2018	06	0.751215	299.391	-34.8343
150.695	-10.565	0	2018	06	NA	299.67	-1.80025
150.745	-10.595	0	2018	06	0.560325	299.67	-8.87745
150.775	-10.675	0	2018	06	0.721373	299.391	-43.0923
150.625	-10.605	0	2018	06	NA	299.67	-17.4606
150.725	-10.705	0	2018	06	0.666389	299.391	-1.24833
150.765	-10.555	0	2018	06	NA	299.67	-6.60705
150.915	-10.415	0	2018	06	0.356449	299.84	-388.111
150.765	-10.575	0	2018	06	NA	299.67	-6.18305
150.765	-10.385	0	2018	06	0.340018	299.67	-440.011
150.785	-10.425	0	2018	06	0.350214	299.67	-433.287
150.785	-10.685	0	2018	06	0.721373	299.391	-38.3391
150.765	-10.585	0	2018	06	0.560325	299.67	-13.2667
150.695	-10.435	0	2018	06	0.470411	299.67	-538.749
150.685	-10.505	0	2018	06	0.650986	299.67	-50.3014
150.785	-10.695	0	2018	06	0.721373	299.391	-37.2535
150.735	-10.475	0	2018	06	0.380009	299.67	-520.937
150.805	-10.595	0	2018	06	NA	299.67	-2.84166
150.815	-10.655	0	2018	06	0.831094	299.391	-13.0019
150.955	-10.485	0	2018	06	0.297919	299.84	-476.327
150.845	-10.655	0	2018	06	NA	299.391	-0.0883115
150.955	-10.745	0	2018	06	0.372349	299.56	-67.0535
150.705	-10.405	0	2018	06	0.353014	299.67	-539.599
150.685	-10.635	0	2018	06	0.751215	299.391	-35.2551
150.715	-10.475	0	2018	06	0.380009	299.67	-472.715
150.905	-10.585	0	2018	06	NA	299.84	-3.45271
150.685	-10.515	0	2018	06	0.650986	299.67	-24.607
150.855	-10.435	0	2018	06	0.337507	299.67	-450.25
150.825	-10.685	0	2018	06	0.6066	299.391	-34.0803
150.765	-10.465	0	2018	06	0.355179	299.67	-525.282
150.615	-10.615	0	2018	06	NA	NA	-19.075
150.645	-10.655	0	2018	06	0.745333	299.391	-0.128991
150.865	-10.665	0	2018	06	NA	299.391	-11.4431
150.845	-10.535	0	2018	06	0.337516	299.67	-70.005
150.885	-10.705	0	2018	06	0.507362	299.56	-13.7775
150.725	-10.515	0	2018	06	0.67724	299.67	-193.529
150.605	-10.435	0	2018	06	0.512112	NA	-541.198
150.705	-10.395	0	2018	06	0.353014	299.67	-502.688
150.795	-10.745	0	2018	06	0.464879	299.391	-33.3987
150.605	-10.695	0	2018	06	0.623367	299.35	-31.9866
150.845	-10.465	0	2018	06	0.339324	299.67	-462.033
150.815	-10.535	0	2018	06	0.422274	299.67	-38.1338
150.785	-10.535	0	2018	06	0.681371	299.67	-93.6618
150.685	-10.495	0	2018	06	0.436089	299.67	-117.977
150.855	-10.725	0	2018	06	0.461639	299.391	-54.5103
150.765	-10.555	0	2018	06	NA	299.67	-6.60705
150.745	-10.725	0	2018	06	0.592546	299.391	-12.3203
150.665	-10.425	0	2018	06	0.541914	299.67	-538.772
150.765	-10.635	0	2018	06	0.684373	299.391	-9.62985
150.705	-10.695	0	2018	06	0.642362	299.391	-2.31394
150.855	-10.485	0	2018	06	0.339324	299.67	-412.131
150.855	-10.665	0	2018	06	NA	299.391	-17.6687
150.735	-10.435	0	2018	06	0.400416	299.67	-532.119
150.845	-10.625	0	2018	06	NA	299.391	-4.85031
150.645	-10.465	0	2018	06	0.630707	299.67	-334.777
150.615	-10.395	0	2018	06	0.426246	NA	-432.489
150.805	-10.405	0	2018	06	0.339047	299.67	-416.453
150.645	-10.425	0	2018	06	0.541914	299.67	-526.5
150.785	-10.395	0	2018	06	0.340018	299.67	-503.064
150.625	-10.685	0	2018	06	0.646253	299.391	-45.4414
150.645	-10.385	0	2018	06	0.39652	299.67	-387.231
150.725	-10.385	0	2018	06	0.326388	299.67	-423.398
150.775	-10.425	0	2018	06	0.350214	299.67	-446.619
150.785	-10.475	0	2018	06	0.355179	299.67	-511.043
150.695	-10.735	0	2018	06	0.625291	299.391	-24.4615
150.635	-10.655	0	2018	06	0.745333	299.391	-16.6634
150.685	-10.365	0	2018	06	0.365753	300.189	-210.952
150.835	-10.625	0	2018	06	NA	299.391	-0.0463118
150.735	-10.405	0	2018	06	0.326388	299.67	-537.547
150.745	-10.435	0	2018	06	0.400416	299.67	-521.852
150.795	-10.455	0	2018	06	0.345029	299.67	-478.063
150.785	-10.575	0	2018	06	NA	299.67	-4.26905
150.805	-10.465	0	2018	06	0.391269	299.67	-474.531
150.815	-10.415	0	2018	06	0.339047	299.67	-415.879
150.615	-10.685	0	2018	06	0.623367	299.35	-36.6706
150.785	-10.595	0	2018	06	0.560325	299.67	-0.955853
150.865	-10.465	0	2018	06	0.339324	299.67	-453.269
150.745	-10.475	0	2018	06	0.380009	299.67	-531.499
150.705	-10.485	0	2018	06	0.436089	299.67	-342.523
150.725	-10.735	0	2018	06	0.592546	299.391	-13.2263
150.765	-10.745	0	2018	06	0.542029	299.391	-30.1227
150.655	-10.595	0	2018	06	NA	299.67	-19.317
150.815	-10.465	0	2018	06	0.391269	299.67	-466.122
150.595	-10.425	0	2018	06	0.512112	NA	-528.258
150.755	-10.535	0	2018	06	0.681371	299.67	-79.8034
150.875	-10.535	0	2018	06	0.374879	299.84	-26.1342
150.675	-10.725	0	2018	06	0.625291	299.391	-26.2023
150.785	-10.685	0	2018	06	0.721373	299.391	-38.3391
150.785	-10.455	0	2018	06	0.350214	299.67	-489.057
150.725	-10.565	0	2018	06	NA	299.67	-4.67705
150.635	-10.705	0	2018	06	0.646253	299.391	-27.3998
150.835	-10.745	0	2018	06	0.461639	299.391	-45.9967
150.715	-10.765	0	2018	06	0.476018	299.391	-29.6027
150.675	-10.825	0	2018	06	0.538635	299.391	-55.4507
150.675	-10.675	0	2018	06	0.642362	299.391	-16.6623
150.745	-10.585	0	2018	06	0.560325	299.67	-18.1755
150.505	-10.765	0	2018	06	0.512209	299.35	-33.5705
150.615	-10.925	0	2018	06	0.434661	299.408	-335.389

## Sheet: Compiled MinMax Depths
DeployID	Month	MLD	Date	i.Date	MaxDepth	Hour
157298	12	47.3737	2016-12-16	2016-12-19 18:00:00	32	18
157298	12	47.3737	2016-12-16	2016-12-20 06:00:00	16	06
157298	12	47.3737	2016-12-16	2016-12-20 18:00:00	56	18
157298	12	47.3737	2016-12-16	2016-12-21 06:00:00	152	06
157298	12	47.3737	2016-12-16	2016-12-21 18:00:00	64	18
157298	12	47.3737	2016-12-16	2016-12-22 06:00:00	64	06
157298	12	47.3737	2016-12-16	2016-12-22 18:00:00	48	18
157298	12	47.3737	2016-12-16	2016-12-23 18:00:00	64	18
157298	12	47.3737	2016-12-16	2016-12-24 06:00:00	64	06
157298	12	47.3737	2016-12-16	2016-12-24 18:00:00	224	18
157298	12	47.3737	2016-12-16	2016-12-25 06:00:00	64	06
157298	12	47.3737	2016-12-16	2016-12-25 18:00:00	160	18
157298	12	47.3737	2016-12-16	2016-12-27 06:00:00	72	06
157298	12	47.3737	2016-12-16	2016-12-27 18:00:00	240	18
157298	12	47.3737	2016-12-16	2016-12-29 06:00:00	64	06
157298	12	47.3737	2016-12-16	2016-12-29 18:00:00	120	18
157298	12	47.3737	2016-12-16	2016-12-30 18:00:00	104	18
157298	12	47.3737	2016-12-16	2016-12-31 06:00:00	16	06
157298	01	34.4342	2017-01-16	2016-12-31 18:00:00	216	18
157298	01	34.4342	2017-01-16	2017-01-01 06:00:00	56	06
157298	01	34.4342	2017-01-16	2017-01-01 18:00:00	56	18
157298	01	34.4342	2017-01-16	2017-01-02 06:00:00	48	06
157298	01	34.4342	2017-01-16	2017-01-02 18:00:00	80	18
157298	01	34.4342	2017-01-16	2017-01-03 06:00:00	80	06
157298	01	34.4342	2017-01-16	2017-01-03 18:00:00	80	18
157298	01	34.4342	2017-01-16	2017-01-04 06:00:00	64	06
157298	01	34.4342	2017-01-16	2017-01-04 18:00:00	48	18
157298	01	34.4342	2017-01-16	2017-01-05 06:00:00	104	06
157298	01	34.4342	2017-01-16	2017-01-05 18:00:00	232	18
157298	01	34.4342	2017-01-16	2017-01-06 06:00:00	48	06
157298	01	34.4342	2017-01-16	2017-01-06 18:00:00	200	18
157298	01	34.4342	2017-01-16	2017-01-07 06:00:00	64	06
157298	01	34.4342	2017-01-16	2017-01-08 18:00:00	112	18
157298	01	34.4342	2017-01-16	2017-01-10 18:00:00	64	18
157298	01	34.4342	2017-01-16	2017-01-11 18:00:00	56	18
157298	01	34.4342	2017-01-16	2017-01-12 18:00:00	112	18
157298	01	34.4342	2017-01-16	2017-01-13 18:00:00	80	18
157298	01	34.4342	2017-01-16	2017-01-14 06:00:00	112	06
157298	01	34.4342	2017-01-16	2017-01-14 18:00:00	88	18
157298	01	34.4342	2017-01-16	2017-01-15 06:00:00	184	06
157298	01	34.4342	2017-01-16	2017-01-15 18:00:00	160	18
157298	01	34.4342	2017-01-16	2017-01-16 06:00:00	168	06
157298	01	34.4342	2017-01-16	2017-01-16 18:00:00	216	18
157298	01	34.4342	2017-01-16	2017-01-17 06:00:00	136	06
157298	01	34.4342	2017-01-16	2017-01-18 18:00:00	72	18
157298	01	34.4342	2017-01-16	2017-01-19 06:00:00	72	06
157298	01	34.4342	2017-01-16	2017-01-19 18:00:00	192	18
157298	01	34.4342	2017-01-16	2017-01-20 18:00:00	168	18
157298	01	34.4342	2017-01-16	2017-01-21 18:00:00	64	18
157298	01	34.4342	2017-01-16	2017-01-22 06:00:00	64	06
157298	01	34.4342	2017-01-16	2017-01-22 18:00:00	64	18
157298	01	34.4342	2017-01-16	2017-01-23 06:00:00	64	06
157298	01	34.4342	2017-01-16	2017-01-23 18:00:00	64	18
157298	01	34.4342	2017-01-16	2017-01-24 18:00:00	48	18
157298	01	34.4342	2017-01-16	2017-01-25 06:00:00	72	06
157298	01	34.4342	2017-01-16	2017-01-25 18:00:00	48	18
157298	01	34.4342	2017-01-16	2017-01-26 06:00:00	184	06
157298	01	34.4342	2017-01-16	2017-01-26 18:00:00	176	18
157298	01	34.4342	2017-01-16	2017-01-27 06:00:00	208	06
157298	01	34.4342	2017-01-16	2017-01-27 18:00:00	120	18
157298	01	34.4342	2017-01-16	2017-01-28 06:00:00	200	06
157298	01	34.4342	2017-01-16	2017-01-28 18:00:00	72	18
157298	01	34.4342	2017-01-16	2017-01-29 18:00:00	64	18
157298	01	34.4342	2017-01-16	2017-01-30 18:00:00	80	18
157298	01	34.4342	2017-01-16	2017-01-31 06:00:00	72	06
157298	02	40.3441	2017-02-15	2017-01-31 18:00:00	72	18
157298	02	40.3441	2017-02-15	2017-02-01 06:00:00	136	06
157298	02	40.3441	2017-02-15	2017-02-01 18:00:00	120	18
157298	02	40.3441	2017-02-15	2017-02-02 18:00:00	56	18
157298	02	40.3441	2017-02-15	2017-02-03 06:00:00	120	06
157298	02	40.3441	2017-02-15	2017-02-03 18:00:00	160	18
157298	02	40.3441	2017-02-15	2017-02-04 06:00:00	136	06
157298	02	40.3441	2017-02-15	2017-02-04 18:00:00	112	18
157298	02	40.3441	2017-02-15	2017-02-05 06:00:00	112	06
157298	02	40.3441	2017-02-15	2017-02-06 06:00:00	64	06
157298	02	40.3441	2017-02-15	2017-02-06 18:00:00	56	18
157298	02	40.3441	2017-02-15	2017-02-07 06:00:00	64	06
157298	02	40.3441	2017-02-15	2017-02-07 18:00:00	176	18
157298	02	40.3441	2017-02-15	2017-02-08 18:00:00	160	18
157298	02	40.3441	2017-02-15	2017-02-09 06:00:00	104	06
157298	02	40.3441	2017-02-15	2017-02-09 18:00:00	72	18
157298	02	40.3441	2017-02-15	2017-02-11 18:00:00	64	18
157298	02	40.3441	2017-02-15	2017-02-12 06:00:00	56	06
157298	02	40.3441	2017-02-15	2017-02-12 18:00:00	64	18
157298	02	40.3441	2017-02-15	2017-02-14 06:00:00	56	06
157298	02	40.3441	2017-02-15	2017-02-14 18:00:00	48	18
157298	02	40.3441	2017-02-15	2017-02-15 06:00:00	72	06
157298	02	40.3441	2017-02-15	2017-02-16 06:00:00	72	06
157298	02	40.3441	2017-02-15	2017-02-16 18:00:00	72	18
157298	02	40.3441	2017-02-15	2017-02-17 06:00:00	72	06
157298	02	40.3441	2017-02-15	2017-02-17 18:00:00	72	18
157298	02	40.3441	2017-02-15	2017-02-18 18:00:00	48	18
157298	02	40.3441	2017-02-15	2017-02-19 06:00:00	48	06
157298	02	40.3441	2017-02-15	2017-02-20 06:00:00	56	06
157298	02	40.3441	2017-02-15	2017-02-20 18:00:00	48	18
157298	02	40.3441	2017-02-15	2017-02-21 06:00:00	64	06
157298	02	40.3441	2017-02-15	2017-02-21 18:00:00	64	18
157298	02	40.3441	2017-02-15	2017-02-22 06:00:00	48	06
157298	02	40.3441	2017-02-15	2017-02-22 18:00:00	200	18
157298	02	40.3441	2017-02-15	2017-02-23 18:00:00	56	18
157298	02	40.3441	2017-02-15	2017-02-24 06:00:00	56	06
157298	02	40.3441	2017-02-15	2017-02-24 18:00:00	48	18
157298	02	40.3441	2017-02-15	2017-02-25 06:00:00	48	06
157298	02	40.3441	2017-02-15	2017-02-26 06:00:00	64	06
157298	02	40.3441	2017-02-15	2017-02-26 18:00:00	112	18
157298	02	40.3441	2017-02-15	2017-02-27 06:00:00	72	06
157298	02	40.3441	2017-02-15	2017-02-27 18:00:00	56	18
157298	02	40.3441	2017-02-15	2017-02-28 06:00:00	64	06
157298	02	40.3441	2017-02-15	2017-02-28 18:00:00	48	18
157298	02	40.3441	2017-02-15	2017-03-01 06:00:00	48	06
157298	03	55.7643	2017-03-16	2017-03-01 18:00:00	56	18
157298	03	55.7643	2017-03-16	2017-03-02 06:00:00	16	06
157298	03	55.7643	2017-03-16	2017-03-02 18:00:00	64	18
157298	03	55.7643	2017-03-16	2017-03-03 06:00:00	64	06
157298	03	55.7643	2017-03-16	2017-03-03 18:00:00	48	18
157298	03	55.7643	2017-03-16	2017-03-04 18:00:00	64	18
157298	03	55.7643	2017-03-16	2017-03-05 06:00:00	64	06
157298	03	55.7643	2017-03-16	2017-03-05 18:00:00	88	18
157298	03	55.7643	2017-03-16	2017-03-06 06:00:00	112	06
157298	03	55.7643	2017-03-16	2017-03-07 06:00:00	120	06
157298	03	55.7643	2017-03-16	2017-03-07 18:00:00	56	18
157298	03	55.7643	2017-03-16	2017-03-09 18:00:00	88	18
157298	03	55.7643	2017-03-16	2017-03-10 06:00:00	72	06
157298	03	55.7643	2017-03-16	2017-03-11 06:00:00	112	06
157298	03	55.7643	2017-03-16	2017-03-11 18:00:00	160	18
157298	03	55.7643	2017-03-16	2017-03-12 06:00:00	80	06
157298	03	55.7643	2017-03-16	2017-03-12 18:00:00	48	18
157298	03	55.7643	2017-03-16	2017-03-13 06:00:00	136	06
157298	03	55.7643	2017-03-16	2017-03-13 18:00:00	80	18
157298	03	55.7643	2017-03-16	2017-03-14 06:00:00	48	06
157298	03	55.7643	2017-03-16	2017-03-14 18:00:00	48	18
157298	03	55.7643	2017-03-16	2017-03-15 06:00:00	48	06
157298	03	55.7643	2017-03-16	2017-03-16 06:00:00	64	06
157298	03	55.7643	2017-03-16	2017-03-18 06:00:00	64	06
157298	03	55.7643	2017-03-16	2017-03-18 18:00:00	64	18
157298	03	55.7643	2017-03-16	2017-03-19 18:00:00	48	18
157298	03	55.7643	2017-03-16	2017-03-20 18:00:00	48	18
157298	03	55.7643	2017-03-16	2017-03-21 06:00:00	64	06
157298	03	55.7643	2017-03-16	2017-03-21 18:00:00	56	18
157298	03	55.7643	2017-03-16	2017-03-22 06:00:00	48	06
157298	03	55.7643	2017-03-16	2017-03-22 18:00:00	48	18
157298	03	55.7643	2017-03-16	2017-03-23 06:00:00	104	06
157298	03	55.7643	2017-03-16	2017-03-24 06:00:00	64	06
157298	03	55.7643	2017-03-16	2017-03-24 18:00:00	48	18
157298	03	55.7643	2017-03-16	2017-03-25 06:00:00	56	06
157298	03	55.7643	2017-03-16	2017-03-25 18:00:00	56	18
157298	03	55.7643	2017-03-16	2017-03-26 18:00:00	48	18
157298	03	55.7643	2017-03-16	2017-03-27 06:00:00	80	06
157298	03	55.7643	2017-03-16	2017-03-27 18:00:00	64	18
157298	03	55.7643	2017-03-16	2017-03-28 06:00:00	16	06
157298	03	55.7643	2017-03-16	2017-03-28 18:00:00	16	18
157298	03	55.7643	2017-03-16	2017-03-29 06:00:00	88	06
157298	03	55.7643	2017-03-16	2017-03-29 18:00:00	80	18
157298	03	55.7643	2017-03-16	2017-03-30 06:00:00	96	06
157298	03	55.7643	2017-03-16	2017-03-30 18:00:00	88	18
157298	03	55.7643	2017-03-16	2017-03-31 06:00:00	40	06
157298	04	47.3737	2017-04-16	2017-03-31 18:00:00	56	18
157298	04	47.3737	2017-04-16	2017-04-01 06:00:00	56	06
157298	04	47.3737	2017-04-16	2017-04-01 18:00:00	48	18
157298	04	47.3737	2017-04-16	2017-04-02 06:00:00	64	06
157298	04	47.3737	2017-04-16	2017-04-02 18:00:00	104	18
157298	04	47.3737	2017-04-16	2017-04-03 06:00:00	48	06
157298	04	47.3737	2017-04-16	2017-04-03 18:00:00	64	18
157298	04	47.3737	2017-04-16	2017-04-04 06:00:00	64	06
157298	04	47.3737	2017-04-16	2017-04-04 18:00:00	64	18
157298	04	47.3737	2017-04-16	2017-04-06 18:00:00	80	18
157298	04	47.3737	2017-04-16	2017-04-07 06:00:00	72	06
157298	04	47.3737	2017-04-16	2017-04-07 18:00:00	88	18
157298	04	47.3737	2017-04-16	2017-04-08 06:00:00	224	06
157298	04	47.3737	2017-04-16	2017-04-08 18:00:00	184	18
157298	04	47.3737	2017-04-16	2017-04-09 06:00:00	160	06
157298	04	47.3737	2017-04-16	2017-04-09 18:00:00	64	18
157298	04	47.3737	2017-04-16	2017-04-10 06:00:00	72	06
157298	04	47.3737	2017-04-16	2017-04-10 18:00:00	64	18
157298	04	47.3737	2017-04-16	2017-04-11 06:00:00	56	06
157298	04	47.3737	2017-04-16	2017-04-11 18:00:00	72	18
157298	04	47.3737	2017-04-16	2017-04-12 06:00:00	48	06
157298	04	47.3737	2017-04-16	2017-04-12 18:00:00	72	18
157298	04	47.3737	2017-04-16	2017-04-13 06:00:00	48	06
157298	04	47.3737	2017-04-16	2017-04-13 18:00:00	64	18
157298	04	47.3737	2017-04-16	2017-04-14 18:00:00	80	18
157298	04	47.3737	2017-04-16	2017-04-15 06:00:00	48	06
157298	04	47.3737	2017-04-16	2017-04-15 18:00:00	80	18
157298	04	47.3737	2017-04-16	2017-04-16 06:00:00	120	06
157298	04	47.3737	2017-04-16	2017-04-16 18:00:00	72	18
157298	04	47.3737	2017-04-16	2017-04-17 18:00:00	64	18
157298	04	47.3737	2017-04-16	2017-04-18 06:00:00	48	06
157298	04	47.3737	2017-04-16	2017-04-18 18:00:00	168	18
157298	04	47.3737	2017-04-16	2017-04-19 18:00:00	48	18
157298	04	47.3737	2017-04-16	2017-04-20 06:00:00	16	06
157298	04	47.3737	2017-04-16	2017-04-20 18:00:00	56	18
157298	04	47.3737	2017-04-16	2017-04-21 06:00:00	64	06
157298	04	47.3737	2017-04-16	2017-04-21 18:00:00	64	18
157298	04	47.3737	2017-04-16	2017-04-22 06:00:00	48	06
157298	04	47.3737	2017-04-16	2017-04-22 18:00:00	48	18
157298	04	47.3737	2017-04-16	2017-04-23 06:00:00	168	06
157298	04	47.3737	2017-04-16	2017-04-23 18:00:00	176	18
157298	04	47.3737	2017-04-16	2017-04-24 06:00:00	80	06
157298	04	47.3737	2017-04-16	2017-04-24 18:00:00	48	18
157298	04	47.3737	2017-04-16	2017-04-25 06:00:00	280	06
157298	04	47.3737	2017-04-16	2017-04-25 18:00:00	144	18
157298	04	47.3737	2017-04-16	2017-04-26 18:00:00	64	18
157298	04	47.3737	2017-04-16	2017-04-27 06:00:00	184	06
157298	04	47.3737	2017-04-16	2017-04-27 18:00:00	168	18
157298	04	47.3737	2017-04-16	2017-04-28 06:00:00	184	06
157298	04	47.3737	2017-04-16	2017-04-28 18:00:00	56	18
157298	04	47.3737	2017-04-16	2017-04-29 06:00:00	56	06
157298	04	47.3737	2017-04-16	2017-04-29 18:00:00	64	18
157298	04	47.3737	2017-04-16	2017-04-30 18:00:00	72	18
157298	04	47.3737	2017-04-16	2017-05-01 06:00:00	64	06
157298	05	55.7643	2017-05-16	2017-05-01 18:00:00	48	18
157298	05	55.7643	2017-05-16	2017-05-02 18:00:00	64	18
157298	05	55.7643	2017-05-16	2017-05-03 06:00:00	72	06
157298	05	55.7643	2017-05-16	2017-05-03 18:00:00	48	18
157298	05	55.7643	2017-05-16	2017-05-04 06:00:00	152	06
157298	05	55.7643	2017-05-16	2017-05-04 18:00:00	64	18
157298	05	55.7643	2017-05-16	2017-05-05 18:00:00	48	18
157298	05	55.7643	2017-05-16	2017-05-06 06:00:00	48	06
157298	05	55.7643	2017-05-16	2017-05-06 18:00:00	64	18
157298	05	55.7643	2017-05-16	2017-05-07 06:00:00	48	06
157298	05	55.7643	2017-05-16	2017-05-07 18:00:00	64	18
157298	05	55.7643	2017-05-16	2017-05-08 06:00:00	56	06
157298	05	55.7643	2017-05-16	2017-05-08 18:00:00	48	18
157298	05	55.7643	2017-05-16	2017-05-09 06:00:00	104	06
157298	05	55.7643	2017-05-16	2017-05-09 18:00:00	136	18
157298	05	55.7643	2017-05-16	2017-05-10 06:00:00	80	06
157298	05	55.7643	2017-05-16	2017-05-10 18:00:00	48	18
157298	05	55.7643	2017-05-16	2017-05-11 06:00:00	64	06
157298	05	55.7643	2017-05-16	2017-05-11 18:00:00	136	18
157298	05	55.7643	2017-05-16	2017-05-12 06:00:00	136	06
157298	05	55.7643	2017-05-16	2017-05-12 18:00:00	120	18
157298	05	55.7643	2017-05-16	2017-05-13 06:00:00	56	06
157298	05	55.7643	2017-05-16	2017-05-13 18:00:00	64	18
157298	05	55.7643	2017-05-16	2017-05-14 06:00:00	48	06
157298	05	55.7643	2017-05-16	2017-05-14 18:00:00	0.5	18
157298	05	55.7643	2017-05-16	2017-05-15 06:00:00	16	06
162382	12	47.3737	2016-12-16	2016-12-20 18:00:00	72	18
162382	12	47.3737	2016-12-16	2016-12-21 18:00:00	320	18
162382	12	47.3737	2016-12-16	2016-12-22 18:00:00	88	18
162382	12	47.3737	2016-12-16	2016-12-24 06:00:00	192	06
162382	12	47.3737	2016-12-16	2016-12-25 18:00:00	176	18
162382	12	47.3737	2016-12-16	2016-12-26 18:00:00	48	18
162382	12	47.3737	2016-12-16	2016-12-30 06:00:00	48	06
162382	01	34.4342	2017-01-16	2016-12-31 18:00:00	56	18
162382	01	34.4342	2017-01-16	2017-01-01 18:00:00	80	18
162382	01	34.4342	2017-01-16	2017-01-03 06:00:00	48	06
162382	01	34.4342	2017-01-16	2017-01-03 18:00:00	48	18
162382	01	34.4342	2017-01-16	2017-01-04 06:00:00	80	06
162382	01	34.4342	2017-01-16	2017-01-05 06:00:00	56	06
162382	01	34.4342	2017-01-16	2017-01-07 06:00:00	56	06
162382	01	34.4342	2017-01-16	2017-01-07 18:00:00	64	18
162382	01	34.4342	2017-01-16	2017-01-09 18:00:00	48	18
162382	01	34.4342	2017-01-16	2017-01-10 06:00:00	56	06
162382	01	34.4342	2017-01-16	2017-01-11 06:00:00	80	06
162382	01	34.4342	2017-01-16	2017-01-14 18:00:00	56	18
162382	01	34.4342	2017-01-16	2017-01-15 06:00:00	72	06
162382	01	34.4342	2017-01-16	2017-01-15 18:00:00	64	18
162382	01	34.4342	2017-01-16	2017-01-17 18:00:00	40	18
162382	01	34.4342	2017-01-16	2017-01-18 06:00:00	64	06
162382	01	34.4342	2017-01-16	2017-01-18 18:00:00	16	18
162382	01	34.4342	2017-01-16	2017-01-19 06:00:00	48	06
162382	01	34.4342	2017-01-16	2017-01-19 18:00:00	16	18
162382	01	34.4342	2017-01-16	2017-01-20 06:00:00	56	06
162382	01	34.4342	2017-01-16	2017-01-22 06:00:00	56	06
162382	01	34.4342	2017-01-16	2017-01-23 18:00:00	56	18
162382	01	34.4342	2017-01-16	2017-01-24 06:00:00	56	06
162382	01	34.4342	2017-01-16	2017-01-25 18:00:00	48	18
162382	01	34.4342	2017-01-16	2017-01-26 06:00:00	48	06
162382	01	34.4342	2017-01-16	2017-01-27 18:00:00	16	18
162382	01	34.4342	2017-01-16	2017-01-28 06:00:00	48	06
162382	01	34.4342	2017-01-16	2017-01-28 18:00:00	48	18
162382	01	34.4342	2017-01-16	2017-01-29 18:00:00	48	18
162382	01	34.4342	2017-01-16	2017-01-30 06:00:00	16	06
162382	01	34.4342	2017-01-16	2017-01-30 18:00:00	48	18
162382	01	34.4342	2017-01-16	2017-01-31 06:00:00	48	06
162382	02	40.3441	2017-02-15	2017-02-01 18:00:00	56	18
162382	02	40.3441	2017-02-15	2017-02-02 06:00:00	48	06
162382	02	40.3441	2017-02-15	2017-02-02 18:00:00	64	18
162382	02	40.3441	2017-02-15	2017-02-03 18:00:00	56	18
162382	02	40.3441	2017-02-15	2017-02-04 06:00:00	56	06
162382	02	40.3441	2017-02-15	2017-02-04 18:00:00	48	18
162382	02	40.3441	2017-02-15	2017-02-07 18:00:00	56	18
162382	02	40.3441	2017-02-15	2017-02-08 06:00:00	56	06
162382	02	40.3441	2017-02-15	2017-02-09 06:00:00	48	06
162382	02	40.3441	2017-02-15	2017-02-09 18:00:00	48	18
162382	02	40.3441	2017-02-15	2017-02-10 06:00:00	56	06
162382	02	40.3441	2017-02-15	2017-02-12 06:00:00	48	06
162382	02	40.3441	2017-02-15	2017-02-13 06:00:00	64	06
162382	02	40.3441	2017-02-15	2017-02-16 18:00:00	48	18
162382	02	40.3441	2017-02-15	2017-02-17 18:00:00	16	18
162382	02	40.3441	2017-02-15	2017-02-18 18:00:00	48	18
162382	02	40.3441	2017-02-15	2017-02-19 06:00:00	48	06
162382	02	40.3441	2017-02-15	2017-02-22 06:00:00	208	06
162382	02	40.3441	2017-02-15	2017-02-23 18:00:00	56	18
162382	02	40.3441	2017-02-15	2017-02-24 06:00:00	56	06
162382	02	40.3441	2017-02-15	2017-02-24 18:00:00	56	18
162382	02	40.3441	2017-02-15	2017-02-25 06:00:00	56	06
162382	02	40.3441	2017-02-15	2017-02-25 18:00:00	48	18
162382	02	40.3441	2017-02-15	2017-02-26 18:00:00	16	18
162382	03	55.7643	2017-03-16	2017-03-02 06:00:00	72	06
162382	03	55.7643	2017-03-16	2017-03-02 18:00:00	48	18
162382	03	55.7643	2017-03-16	2017-03-03 06:00:00	48	06
162382	03	55.7643	2017-03-16	2017-03-06 18:00:00	112	18
162382	03	55.7643	2017-03-16	2017-03-08 18:00:00	56	18
162382	03	55.7643	2017-03-16	2017-03-09 18:00:00	56	18
162382	03	55.7643	2017-03-16	2017-03-10 18:00:00	56	18
162382	03	55.7643	2017-03-16	2017-03-11 18:00:00	16	18
162382	03	55.7643	2017-03-16	2017-03-12 06:00:00	16	06
162382	03	55.7643	2017-03-16	2017-03-12 18:00:00	40	18
162382	03	55.7643	2017-03-16	2017-03-13 06:00:00	16	06
162382	03	55.7643	2017-03-16	2017-03-13 18:00:00	48	18
162382	03	55.7643	2017-03-16	2017-03-14 18:00:00	16	18
162382	03	55.7643	2017-03-16	2017-03-15 06:00:00	48	06
162382	03	55.7643	2017-03-16	2017-03-15 18:00:00	56	18
162382	03	55.7643	2017-03-16	2017-03-17 06:00:00	64	06
162382	03	55.7643	2017-03-16	2017-03-17 18:00:00	72	18
162382	03	55.7643	2017-03-16	2017-03-18 18:00:00	72	18
162382	03	55.7643	2017-03-16	2017-03-20 18:00:00	72	18
162382	03	55.7643	2017-03-16	2017-03-21 06:00:00	72	06
162382	03	55.7643	2017-03-16	2017-03-21 18:00:00	80	18
162382	03	55.7643	2017-03-16	2017-03-22 06:00:00	72	06
162382	03	55.7643	2017-03-16	2017-03-24 06:00:00	64	06
162382	03	55.7643	2017-03-16	2017-03-24 18:00:00	48	18
162382	03	55.7643	2017-03-16	2017-03-25 06:00:00	184	06
162382	03	55.7643	2017-03-16	2017-03-26 06:00:00	72	06
162382	03	55.7643	2017-03-16	2017-03-27 18:00:00	56	18
162382	03	55.7643	2017-03-16	2017-03-28 06:00:00	48	06
162382	03	55.7643	2017-03-16	2017-03-28 18:00:00	56	18
162382	03	55.7643	2017-03-16	2017-03-29 18:00:00	48	18
162382	03	55.7643	2017-03-16	2017-03-30 06:00:00	80	06
162382	04	47.3737	2017-04-16	2017-04-01 18:00:00	16	18
162382	04	47.3737	2017-04-16	2017-04-02 06:00:00	48	06
162382	04	47.3737	2017-04-16	2017-04-08 18:00:00	64	18
162382	04	47.3737	2017-04-16	2017-04-11 06:00:00	80	06
162382	04	47.3737	2017-04-16	2017-04-11 18:00:00	80	18
162382	04	47.3737	2017-04-16	2017-04-12 06:00:00	272	06
162382	04	47.3737	2017-04-16	2017-04-13 18:00:00	56	18
162382	04	47.3737	2017-04-16	2017-04-14 06:00:00	72	06
162382	04	47.3737	2017-04-16	2017-04-15 18:00:00	72	18
162382	04	47.3737	2017-04-16	2017-04-17 18:00:00	56	18
162382	04	47.3737	2017-04-16	2017-04-19 18:00:00	56	18
162382	04	47.3737	2017-04-16	2017-04-21 18:00:00	48	18
162382	04	47.3737	2017-04-16	2017-04-22 06:00:00	48	06
162382	04	47.3737	2017-04-16	2017-04-23 18:00:00	48	18
162382	04	47.3737	2017-04-16	2017-04-24 06:00:00	336	06
162382	04	47.3737	2017-04-16	2017-04-28 06:00:00	56	06
162382	04	47.3737	2017-04-16	2017-04-28 18:00:00	48	18
162382	04	47.3737	2017-04-16	2017-04-29 06:00:00	48	06
162382	04	47.3737	2017-04-16	2017-05-01 06:00:00	56	06
162382	05	55.7643	2017-05-16	2017-05-01 18:00:00	48	18
162382	05	55.7643	2017-05-16	2017-05-02 06:00:00	48	06
162382	05	55.7643	2017-05-16	2017-05-03 06:00:00	72	06
162382	05	55.7643	2017-05-16	2017-05-04 06:00:00	112	06
162382	05	55.7643	2017-05-16	2017-05-05 06:00:00	80	06
162382	05	55.7643	2017-05-16	2017-05-05 18:00:00	16	18
162382	05	55.7643	2017-05-16	2017-05-06 18:00:00	72	18
162382	05	55.7643	2017-05-16	2017-05-07 06:00:00	48	06
162382	05	55.7643	2017-05-16	2017-05-07 18:00:00	48	18
162382	05	55.7643	2017-05-16	2017-05-08 06:00:00	48	06
162382	05	55.7643	2017-05-16	2017-05-09 06:00:00	16	06
162382	05	55.7643	2017-05-16	2017-05-09 18:00:00	56	18
162382	05	55.7643	2017-05-16	2017-05-10 06:00:00	48	06
162382	05	55.7643	2017-05-16	2017-05-12 06:00:00	48	06
162382	05	55.7643	2017-05-16	2017-05-13 18:00:00	16	18
162382	05	55.7643	2017-05-16	2017-05-14 06:00:00	48	06
162382	05	55.7643	2017-05-16	2017-05-18 18:00:00	40	18
162382	05	55.7643	2017-05-16	2017-05-20 06:00:00	40	06
162382	05	55.7643	2017-05-16	2017-05-20 18:00:00	16	18
162382	05	55.7643	2017-05-16	2017-05-22 06:00:00	48	06
162382	05	55.7643	2017-05-16	2017-05-23 06:00:00	48	06
162382	05	55.7643	2017-05-16	2017-05-23 18:00:00	48	18
162382	05	55.7643	2017-05-16	2017-05-24 06:00:00	48	06
162382	05	55.7643	2017-05-16	2017-05-24 18:00:00	56	18
162382	05	55.7643	2017-05-16	2017-05-25 18:00:00	56	18
162382	05	55.7643	2017-05-16	2017-05-26 06:00:00	56	06
162382	05	55.7643	2017-05-16	2017-05-26 18:00:00	72	18
162382	05	55.7643	2017-05-16	2017-05-27 18:00:00	16	18
162382	05	55.7643	2017-05-16	2017-05-28 06:00:00	16	06
162382	05	55.7643	2017-05-16	2017-05-28 18:00:00	40	18
162382	05	55.7643	2017-05-16	2017-05-29 06:00:00	16	06
162382	06	65.8073	2017-06-16	2017-05-31 18:00:00	48	18
162382	06	65.8073	2017-06-16	2017-06-02 18:00:00	64	18
162382	06	65.8073	2017-06-16	2017-06-04 18:00:00	48	18
162382	06	65.8073	2017-06-16	2017-06-06 18:00:00	56	18
162382	06	65.8073	2017-06-16	2017-06-09 06:00:00	56	06
162382	06	65.8073	2017-06-16	2017-06-10 06:00:00	48	06
162382	06	65.8073	2017-06-16	2017-06-10 18:00:00	16	18
162382	06	65.8073	2017-06-16	2017-06-11 18:00:00	16	18
162382	06	65.8073	2017-06-16	2017-06-12 06:00:00	48	06
162382	06	65.8073	2017-06-16	2017-06-14 18:00:00	48	18
162382	06	65.8073	2017-06-16	2017-06-15 06:00:00	40	06
162382	06	65.8073	2017-06-16	2017-06-15 18:00:00	40	18
162382	06	65.8073	2017-06-16	2017-06-16 06:00:00	16	06
162382	06	65.8073	2017-06-16	2017-06-16 18:00:00	16	18
162382	06	65.8073	2017-06-16	2017-06-17 06:00:00	48	06
162382	06	65.8073	2017-06-16	2017-06-18 18:00:00	16	18
162382	06	65.8073	2017-06-16	2017-06-19 06:00:00	16	06
162382	06	65.8073	2017-06-16	2017-06-19 18:00:00	16	18
162382	06	65.8073	2017-06-16	2017-06-20 06:00:00	16	06
162382	06	65.8073	2017-06-16	2017-06-22 18:00:00	16	18
162382	06	65.8073	2017-06-16	2017-06-23 06:00:00	16	06
162382	06	65.8073	2017-06-16	2017-06-25 18:00:00	16	18
162382	06	65.8073	2017-06-16	2017-06-26 06:00:00	16	06
162382	06	65.8073	2017-06-16	2017-06-27 18:00:00	16	18
162382	06	65.8073	2017-06-16	2017-06-28 06:00:00	16	06
162382	06	65.8073	2017-06-16	2017-06-28 18:00:00	16	18
162382	06	65.8073	2017-06-16	2017-06-29 06:00:00	16	06
162382	06	65.8073	2017-06-16	2017-06-29 18:00:00	16	18
162382	06	65.8073	2017-06-16	2017-06-30 06:00:00	16	06
162382	07	77.8539	2017-07-16	2017-07-01 18:00:00	16	18
162382	07	77.8539	2017-07-16	2017-07-02 06:00:00	16	06
162382	07	77.8539	2017-07-16	2017-07-02 18:00:00	16	18
162382	07	77.8539	2017-07-16	2017-07-03 06:00:00	16	06
152724	05	55.7643	2016-05-16	2016-05-25 18:00:00	56	18
152724	05	55.7643	2016-05-16	2016-05-27 18:00:00	16	18
152724	05	55.7643	2016-05-16	2016-05-28 06:00:00	16	06
152724	05	55.7643	2016-05-16	2016-05-28 18:00:00	48	18
152724	05	55.7643	2016-05-16	2016-05-29 06:00:00	48	06
152724	05	55.7643	2016-05-16	2016-05-30 18:00:00	56	18
152724	05	55.7643	2016-05-16	2016-05-31 06:00:00	48	06
152724	06	65.8073	2016-06-16	2016-06-01 06:00:00	48	06
152724	06	65.8073	2016-06-16	2016-06-01 18:00:00	16	18
152724	06	65.8073	2016-06-16	2016-06-02 06:00:00	16	06
152724	06	65.8073	2016-06-16	2016-06-02 18:00:00	48	18
152724	06	65.8073	2016-06-16	2016-06-03 18:00:00	48	18
152724	06	65.8073	2016-06-16	2016-06-04 06:00:00	16	06
152724	06	65.8073	2016-06-16	2016-06-04 18:00:00	16	18
152724	06	65.8073	2016-06-16	2016-06-05 06:00:00	16	06
152724	06	65.8073	2016-06-16	2016-06-06 06:00:00	56	06
152724	06	65.8073	2016-06-16	2016-06-06 18:00:00	56	18
152724	06	65.8073	2016-06-16	2016-06-07 18:00:00	40	18
152724	06	65.8073	2016-06-16	2016-06-10 18:00:00	56	18
152724	06	65.8073	2016-06-16	2016-06-11 06:00:00	48	06
152724	06	65.8073	2016-06-16	2016-06-11 18:00:00	56	18
152724	06	65.8073	2016-06-16	2016-06-13 06:00:00	48	06
152724	06	65.8073	2016-06-16	2016-06-13 18:00:00	56	18
152724	06	65.8073	2016-06-16	2016-06-14 06:00:00	48	06
152724	06	65.8073	2016-06-16	2016-06-16 06:00:00	48	06
152724	06	65.8073	2016-06-16	2016-06-16 18:00:00	64	18
152724	06	65.8073	2016-06-16	2016-06-17 06:00:00	48	06
152724	06	65.8073	2016-06-16	2016-06-19 18:00:00	48	18
152724	06	65.8073	2016-06-16	2016-06-20 06:00:00	48	06
152724	06	65.8073	2016-06-16	2016-06-21 18:00:00	56	18
152724	06	65.8073	2016-06-16	2016-06-22 06:00:00	40	06
152724	06	65.8073	2016-06-16	2016-06-22 18:00:00	48	18
152724	06	65.8073	2016-06-16	2016-06-23 06:00:00	24	06
152724	06	65.8073	2016-06-16	2016-06-23 18:00:00	48	18
152724	06	65.8073	2016-06-16	2016-06-24 18:00:00	48	18
152724	06	65.8073	2016-06-16	2016-06-25 06:00:00	48	06
152724	06	65.8073	2016-06-16	2016-06-25 18:00:00	64	18
152724	06	65.8073	2016-06-16	2016-06-26 06:00:00	56	06
152724	06	65.8073	2016-06-16	2016-06-29 18:00:00	56	18
152724	06	65.8073	2016-06-16	2016-06-30 06:00:00	48	06
152724	06	65.8073	2016-06-16	2016-06-30 18:00:00	40	18
152724	07	92.3261	2016-07-16	2016-07-01 18:00:00	48	18
152724	07	92.3261	2016-07-16	2016-07-02 06:00:00	56	06
152724	07	92.3261	2016-07-16	2016-07-02 18:00:00	48	18
152724	07	92.3261	2016-07-16	2016-07-03 06:00:00	48	06
152724	07	92.3261	2016-07-16	2016-07-03 18:00:00	56	18
152724	07	92.3261	2016-07-16	2016-07-04 06:00:00	32	06
152724	07	92.3261	2016-07-16	2016-07-04 18:00:00	40	18
152724	07	92.3261	2016-07-16	2016-07-06 18:00:00	48	18
152724	07	92.3261	2016-07-16	2016-07-08 06:00:00	48	06
152724	07	92.3261	2016-07-16	2016-07-09 06:00:00	56	06
152724	07	92.3261	2016-07-16	2016-07-11 06:00:00	56	06
152724	07	92.3261	2016-07-16	2016-07-12 18:00:00	48	18
152724	07	92.3261	2016-07-16	2016-07-13 06:00:00	48	06
152724	07	92.3261	2016-07-16	2016-07-13 18:00:00	56	18
152724	07	92.3261	2016-07-16	2016-07-14 06:00:00	48	06
152724	07	92.3261	2016-07-16	2016-07-15 06:00:00	16	06
152724	07	92.3261	2016-07-16	2016-07-15 18:00:00	48	18
152724	07	92.3261	2016-07-16	2016-07-17 06:00:00	16	06
152724	07	92.3261	2016-07-16	2016-07-18 18:00:00	56	18
152724	07	92.3261	2016-07-16	2016-07-19 06:00:00	48	06
152724	07	92.3261	2016-07-16	2016-07-21 06:00:00	32	06
152724	07	92.3261	2016-07-16	2016-07-23 06:00:00	40	06
152724	07	92.3261	2016-07-16	2016-07-23 18:00:00	64	18
152724	07	92.3261	2016-07-16	2016-07-24 06:00:00	48	06
152724	07	92.3261	2016-07-16	2016-07-24 18:00:00	48	18
152724	07	92.3261	2016-07-16	2016-07-26 06:00:00	48	06
152724	07	92.3261	2016-07-16	2016-07-27 06:00:00	48	06
152724	07	92.3261	2016-07-16	2016-07-27 18:00:00	48	18
152724	07	92.3261	2016-07-16	2016-07-28 06:00:00	48	06
152724	07	92.3261	2016-07-16	2016-07-29 06:00:00	48	06
152724	07	92.3261	2016-07-16	2016-07-30 18:00:00	40	18
152724	08	130.666	2016-08-16	2016-07-31 18:00:00	64	18
152724	08	130.666	2016-08-16	2016-08-01 06:00:00	40	06
152724	08	130.666	2016-08-16	2016-08-01 18:00:00	48	18
152724	08	130.666	2016-08-16	2016-08-02 06:00:00	16	06
152724	08	130.666	2016-08-16	2016-08-02 18:00:00	48	18
152724	08	130.666	2016-08-16	2016-08-03 06:00:00	40	06
152724	08	130.666	2016-08-16	2016-08-04 06:00:00	48	06
152724	08	130.666	2016-08-16	2016-08-04 18:00:00	64	18
152724	08	130.666	2016-08-16	2016-08-05 06:00:00	48	06
152724	08	130.666	2016-08-16	2016-08-06 18:00:00	64	18
152724	08	130.666	2016-08-16	2016-08-07 18:00:00	48	18
152724	08	130.666	2016-08-16	2016-08-09 06:00:00	48	06
152724	08	130.666	2016-08-16	2016-08-09 18:00:00	48	18
152724	08	130.666	2016-08-16	2016-08-10 06:00:00	16	06
152724	08	130.666	2016-08-16	2016-08-10 18:00:00	16	18
152724	08	130.666	2016-08-16	2016-08-11 06:00:00	48	06
152724	08	130.666	2016-08-16	2016-08-11 18:00:00	80	18
152724	08	130.666	2016-08-16	2016-08-12 06:00:00	48	06
152724	08	130.666	2016-08-16	2016-08-13 06:00:00	48	06
152724	08	130.666	2016-08-16	2016-08-13 18:00:00	48	18
152724	08	130.666	2016-08-16	2016-08-14 06:00:00	32	06
152724	08	130.666	2016-08-16	2016-08-14 18:00:00	16	18
152724	08	130.666	2016-08-16	2016-08-15 06:00:00	16	06
152724	08	130.666	2016-08-16	2016-08-17 06:00:00	40	06
152724	08	130.666	2016-08-16	2016-08-18 06:00:00	48	06
157295	01	34.4342	2017-01-16	2017-01-09 18:00:00	48	18
157295	01	34.4342	2017-01-16	2017-01-10 06:00:00	48	06
157295	01	34.4342	2017-01-16	2017-01-10 18:00:00	56	18
157295	01	34.4342	2017-01-16	2017-01-11 06:00:00	56	06
157295	01	34.4342	2017-01-16	2017-01-12 06:00:00	64	06
157295	01	34.4342	2017-01-16	2017-01-13 06:00:00	40	06
157295	02	40.3441	2017-02-15	2017-02-05 18:00:00	48	18
157295	02	40.3441	2017-02-15	2017-02-06 06:00:00	16	06
157295	02	40.3441	2017-02-15	2017-02-06 18:00:00	48	18
157295	02	40.3441	2017-02-15	2017-02-07 06:00:00	64	06
157295	02	40.3441	2017-02-15	2017-02-08 06:00:00	56	06
157295	02	40.3441	2017-02-15	2017-02-10 18:00:00	16	18
157295	02	40.3441	2017-02-15	2017-02-11 06:00:00	48	06
157295	02	40.3441	2017-02-15	2017-02-12 06:00:00	48	06
157295	02	40.3441	2017-02-15	2017-02-12 18:00:00	56	18
157295	02	40.3441	2017-02-15	2017-02-13 06:00:00	56	06
157295	02	40.3441	2017-02-15	2017-02-13 18:00:00	48	18
157295	02	40.3441	2017-02-15	2017-02-14 18:00:00	48	18
157295	02	40.3441	2017-02-15	2017-02-15 06:00:00	56	06
157295	02	40.3441	2017-02-15	2017-02-15 18:00:00	80	18
157295	02	40.3441	2017-02-15	2017-02-16 06:00:00	80	06
157295	02	40.3441	2017-02-15	2017-02-16 18:00:00	48	18
157295	02	40.3441	2017-02-15	2017-02-17 06:00:00	48	06
157296	01	34.4342	2017-01-16	2017-01-19 18:00:00	48	18
157296	01	34.4342	2017-01-16	2017-01-25 06:00:00	56	06
157296	01	34.4342	2017-01-16	2017-01-28 18:00:00	24	18
157296	01	34.4342	2017-01-16	2017-01-29 18:00:00	16	18
157296	01	34.4342	2017-01-16	2017-01-30 06:00:00	64	06
157296	02	40.3441	2017-02-15	2017-02-12 06:00:00	56	06
157296	02	40.3441	2017-02-15	2017-02-24 18:00:00	56	18
157296	03	55.7643	2017-03-16	2017-03-02 06:00:00	48	06
157296	03	55.7643	2017-03-16	2017-03-09 06:00:00	40	06
157296	03	55.7643	2017-03-16	2017-03-10 18:00:00	16	18
157297	12	47.3737	2016-12-16	2016-12-19 18:00:00	40	18
157297	12	47.3737	2016-12-16	2016-12-20 06:00:00	56	06
157297	12	47.3737	2016-12-16	2016-12-20 18:00:00	32	18
157297	12	47.3737	2016-12-16	2016-12-21 06:00:00	64	06
157297	12	47.3737	2016-12-16	2016-12-21 18:00:00	88	18
157297	12	47.3737	2016-12-16	2016-12-22 06:00:00	96	06
157297	12	47.3737	2016-12-16	2016-12-22 18:00:00	56	18
157297	12	47.3737	2016-12-16	2016-12-23 06:00:00	72	06
157297	12	47.3737	2016-12-16	2016-12-23 18:00:00	104	18
157297	12	47.3737	2016-12-16	2016-12-24 06:00:00	72	06
157297	12	47.3737	2016-12-16	2016-12-24 18:00:00	104	18
157297	12	47.3737	2016-12-16	2016-12-25 06:00:00	48	06
157297	12	47.3737	2016-12-16	2016-12-25 18:00:00	80	18
157297	12	47.3737	2016-12-16	2016-12-26 06:00:00	80	06
157297	12	47.3737	2016-12-16	2016-12-26 18:00:00	88	18
157297	12	47.3737	2016-12-16	2016-12-27 06:00:00	72	06
157297	12	47.3737	2016-12-16	2016-12-27 18:00:00	104	18
157297	12	47.3737	2016-12-16	2016-12-28 06:00:00	72	06
157297	12	47.3737	2016-12-16	2016-12-28 18:00:00	64	18
157297	12	47.3737	2016-12-16	2016-12-29 06:00:00	80	06
157297	12	47.3737	2016-12-16	2016-12-29 18:00:00	48	18
157297	12	47.3737	2016-12-16	2016-12-30 06:00:00	56	06
157297	12	47.3737	2016-12-16	2016-12-30 18:00:00	56	18
157297	12	47.3737	2016-12-16	2016-12-31 06:00:00	56	06
157297	01	34.4342	2017-01-16	2016-12-31 18:00:00	56	18
157297	01	34.4342	2017-01-16	2017-01-01 06:00:00	64	06
157297	01	34.4342	2017-01-16	2017-01-01 18:00:00	40	18
157297	01	34.4342	2017-01-16	2017-01-02 06:00:00	72	06
157297	01	34.4342	2017-01-16	2017-01-02 18:00:00	56	18
157297	01	34.4342	2017-01-16	2017-01-03 06:00:00	56	06
157297	01	34.4342	2017-01-16	2017-01-03 18:00:00	64	18
157297	01	34.4342	2017-01-16	2017-01-04 06:00:00	72	06
157297	01	34.4342	2017-01-16	2017-01-04 18:00:00	64	18
157297	01	34.4342	2017-01-16	2017-01-05 06:00:00	88	06
157297	01	34.4342	2017-01-16	2017-01-05 18:00:00	336	18
157297	01	34.4342	2017-01-16	2017-01-06 06:00:00	280	06
157297	01	34.4342	2017-01-16	2017-01-06 18:00:00	56	18
157297	01	34.4342	2017-01-16	2017-01-07 06:00:00	72	06
157297	01	34.4342	2017-01-16	2017-01-07 18:00:00	80	18
157297	01	34.4342	2017-01-16	2017-01-08 06:00:00	72	06
157297	01	34.4342	2017-01-16	2017-01-08 18:00:00	16	18
157297	01	34.4342	2017-01-16	2017-01-09 06:00:00	80	06
157297	01	34.4342	2017-01-16	2017-01-09 18:00:00	64	18
157297	01	34.4342	2017-01-16	2017-01-10 06:00:00	72	06
157297	01	34.4342	2017-01-16	2017-01-10 18:00:00	48	18
157297	01	34.4342	2017-01-16	2017-01-11 06:00:00	56	06
157297	01	34.4342	2017-01-16	2017-01-11 18:00:00	56	18
157297	01	34.4342	2017-01-16	2017-01-12 06:00:00	56	06
157297	01	34.4342	2017-01-16	2017-01-12 18:00:00	72	18
157297	01	34.4342	2017-01-16	2017-01-13 06:00:00	64	06
157297	01	34.4342	2017-01-16	2017-01-13 18:00:00	72	18
157297	01	34.4342	2017-01-16	2017-01-14 06:00:00	64	06
157297	01	34.4342	2017-01-16	2017-01-14 18:00:00	56	18
157297	01	34.4342	2017-01-16	2017-01-15 06:00:00	96	06
157297	01	34.4342	2017-01-16	2017-01-15 18:00:00	16	18
157297	01	34.4342	2017-01-16	2017-01-16 06:00:00	80	06
157297	01	34.4342	2017-01-16	2017-01-16 18:00:00	32	18
157297	01	34.4342	2017-01-16	2017-01-17 06:00:00	80	06
157297	01	34.4342	2017-01-16	2017-01-17 18:00:00	40	18
157297	01	34.4342	2017-01-16	2017-01-18 06:00:00	80	06
157297	01	34.4342	2017-01-16	2017-01-18 18:00:00	40	18
157297	01	34.4342	2017-01-16	2017-01-19 06:00:00	80	06
157297	01	34.4342	2017-01-16	2017-01-19 18:00:00	40	18
157297	01	34.4342	2017-01-16	2017-01-20 06:00:00	80	06
157297	01	34.4342	2017-01-16	2017-01-20 18:00:00	40	18
157297	01	34.4342	2017-01-16	2017-01-21 06:00:00	64	06
157297	01	34.4342	2017-01-16	2017-01-21 18:00:00	40	18
157297	01	34.4342	2017-01-16	2017-01-22 06:00:00	64	06
157297	01	34.4342	2017-01-16	2017-01-22 18:00:00	16	18
157297	01	34.4342	2017-01-16	2017-01-23 06:00:00	72	06
157297	01	34.4342	2017-01-16	2017-01-23 18:00:00	48	18
157297	01	34.4342	2017-01-16	2017-01-24 06:00:00	72	06
157297	01	34.4342	2017-01-16	2017-01-24 18:00:00	48	18
157297	01	34.4342	2017-01-16	2017-01-25 06:00:00	80	06
157297	01	34.4342	2017-01-16	2017-01-25 18:00:00	56	18
157297	01	34.4342	2017-01-16	2017-01-26 06:00:00	80	06
157297	01	34.4342	2017-01-16	2017-01-26 18:00:00	48	18
157297	01	34.4342	2017-01-16	2017-01-27 06:00:00	88	06
157297	01	34.4342	2017-01-16	2017-01-27 18:00:00	64	18
157297	01	34.4342	2017-01-16	2017-01-28 06:00:00	72	06
157297	01	34.4342	2017-01-16	2017-01-28 18:00:00	72	18
157297	01	34.4342	2017-01-16	2017-01-29 06:00:00	64	06
157297	01	34.4342	2017-01-16	2017-01-29 18:00:00	64	18
157297	01	34.4342	2017-01-16	2017-01-30 06:00:00	56	06
157297	01	34.4342	2017-01-16	2017-01-30 18:00:00	64	18
157297	01	34.4342	2017-01-16	2017-01-31 06:00:00	56	06
157297	02	40.3441	2017-02-15	2017-01-31 18:00:00	64	18
157297	02	40.3441	2017-02-15	2017-02-01 18:00:00	64	18
157297	02	40.3441	2017-02-15	2017-02-02 06:00:00	72	06
157297	02	40.3441	2017-02-15	2017-02-02 18:00:00	40	18
157297	02	40.3441	2017-02-15	2017-02-03 06:00:00	64	06
157297	02	40.3441	2017-02-15	2017-02-03 18:00:00	40	18
157297	02	40.3441	2017-02-15	2017-02-04 06:00:00	72	06
157297	02	40.3441	2017-02-15	2017-02-04 18:00:00	56	18
157297	02	40.3441	2017-02-15	2017-02-05 06:00:00	208	06
157297	02	40.3441	2017-02-15	2017-02-05 18:00:00	80	18
157297	02	40.3441	2017-02-15	2017-02-06 06:00:00	56	06
157297	02	40.3441	2017-02-15	2017-02-06 18:00:00	88	18
157297	02	40.3441	2017-02-15	2017-02-07 06:00:00	56	06
157297	02	40.3441	2017-02-15	2017-02-07 18:00:00	72	18
157297	02	40.3441	2017-02-15	2017-02-08 06:00:00	64	06
157297	02	40.3441	2017-02-15	2017-02-08 18:00:00	72	18
157297	02	40.3441	2017-02-15	2017-02-09 06:00:00	56	06
157297	02	40.3441	2017-02-15	2017-02-09 18:00:00	56	18
157297	02	40.3441	2017-02-15	2017-02-10 06:00:00	72	06
157297	02	40.3441	2017-02-15	2017-02-10 18:00:00	64	18
157297	02	40.3441	2017-02-15	2017-02-11 06:00:00	64	06
157297	02	40.3441	2017-02-15	2017-02-11 18:00:00	80	18
157297	02	40.3441	2017-02-15	2017-02-12 06:00:00	80	06
157297	02	40.3441	2017-02-15	2017-02-12 18:00:00	48	18
157297	02	40.3441	2017-02-15	2017-02-13 06:00:00	72	06
158697	05	55.7643	2016-05-16	2016-05-25 18:00:00	40	18
158697	05	55.7643	2016-05-16	2016-05-26 06:00:00	40	06
168375	05	65.8073	2018-05-16	2018-05-10 18:00:00	64	18
168375	05	65.8073	2018-05-16	2018-05-11 06:00:00	48	06
168375	05	65.8073	2018-05-16	2018-05-11 18:00:00	48	18
168375	05	65.8073	2018-05-16	2018-05-12 06:00:00	56	06
168375	05	65.8073	2018-05-16	2018-05-13 06:00:00	40	06
168375	05	65.8073	2018-05-16	2018-05-13 18:00:00	48	18
168375	05	65.8073	2018-05-16	2018-05-14 06:00:00	56	06
168375	05	65.8073	2018-05-16	2018-05-14 18:00:00	48	18
168375	05	65.8073	2018-05-16	2018-05-15 06:00:00	16	06
168375	05	65.8073	2018-05-16	2018-05-15 18:00:00	32	18
168375	05	65.8073	2018-05-16	2018-05-16 18:00:00	32	18
168375	05	65.8073	2018-05-16	2018-05-17 06:00:00	56	06
168375	05	65.8073	2018-05-16	2018-05-17 18:00:00	48	18
168375	05	65.8073	2018-05-16	2018-05-18 06:00:00	16	06
168375	05	65.8073	2018-05-16	2018-05-18 18:00:00	24	18
168375	05	65.8073	2018-05-16	2018-05-19 06:00:00	48	06
168375	05	65.8073	2018-05-16	2018-05-19 18:00:00	24	18
168375	05	65.8073	2018-05-16	2018-05-20 06:00:00	16	06
168375	05	65.8073	2018-05-16	2018-05-20 18:00:00	16	18
168375	05	65.8073	2018-05-16	2018-05-21 06:00:00	56	06
168375	05	65.8073	2018-05-16	2018-05-21 18:00:00	72	18
168375	05	65.8073	2018-05-16	2018-05-22 06:00:00	48	06
168375	05	65.8073	2018-05-16	2018-05-22 18:00:00	32	18
168375	05	65.8073	2018-05-16	2018-05-23 06:00:00	72	06
168375	05	65.8073	2018-05-16	2018-05-23 18:00:00	32	18
168375	05	65.8073	2018-05-16	2018-05-24 06:00:00	48	06
168375	05	65.8073	2018-05-16	2018-05-25 18:00:00	40	18
168375	05	65.8073	2018-05-16	2018-05-26 06:00:00	48	06
168375	05	65.8073	2018-05-16	2018-05-26 18:00:00	16	18
168375	05	65.8073	2018-05-16	2018-05-27 06:00:00	40	06
168375	05	65.8073	2018-05-16	2018-05-27 18:00:00	48	18
168375	05	65.8073	2018-05-16	2018-05-28 06:00:00	64	06
168375	05	65.8073	2018-05-16	2018-05-28 18:00:00	16	18
168375	05	65.8073	2018-05-16	2018-05-29 06:00:00	16	06
168375	05	65.8073	2018-05-16	2018-05-29 18:00:00	64	18
168375	05	65.8073	2018-05-16	2018-05-30 06:00:00	56	06
168375	05	65.8073	2018-05-16	2018-05-30 18:00:00	56	18
168375	05	65.8073	2018-05-16	2018-05-31 06:00:00	48	06
168375	06	77.8539	2018-06-16	2018-05-31 18:00:00	40	18
168375	06	77.8539	2018-06-16	2018-06-01 06:00:00	48	06
168375	06	77.8539	2018-06-16	2018-06-01 18:00:00	24	18
168375	06	77.8539	2018-06-16	2018-06-02 06:00:00	64	06
168375	06	77.8539	2018-06-16	2018-06-02 18:00:00	40	18
168375	06	77.8539	2018-06-16	2018-06-03 06:00:00	16	06
168375	06	77.8539	2018-06-16	2018-06-03 18:00:00	16	18
168375	06	77.8539	2018-06-16	2018-06-04 06:00:00	40	06
168375	06	77.8539	2018-06-16	2018-06-04 18:00:00	64	18
168375	06	77.8539	2018-06-16	2018-06-05 06:00:00	56	06
168375	06	77.8539	2018-06-16	2018-06-05 18:00:00	40	18
168375	06	77.8539	2018-06-16	2018-06-06 06:00:00	48	06
168375	06	77.8539	2018-06-16	2018-06-06 18:00:00	48	18
168375	06	77.8539	2018-06-16	2018-06-07 06:00:00	48	06
168375	06	77.8539	2018-06-16	2018-06-07 18:00:00	56	18
168375	06	77.8539	2018-06-16	2018-06-08 06:00:00	48	06
168375	06	77.8539	2018-06-16	2018-06-08 18:00:00	48	18
168375	06	77.8539	2018-06-16	2018-06-09 06:00:00	56	06
168375	06	77.8539	2018-06-16	2018-06-09 18:00:00	56	18
168375	06	77.8539	2018-06-16	2018-06-10 06:00:00	64	06
168375	06	77.8539	2018-06-16	2018-06-10 18:00:00	48	18
168375	06	77.8539	2018-06-16	2018-06-11 06:00:00	48	06
168375	06	77.8539	2018-06-16	2018-06-11 18:00:00	56	18
168375	06	77.8539	2018-06-16	2018-06-12 06:00:00	56	06
168375	06	77.8539	2018-06-16	2018-06-13 06:00:00	56	06
168375	06	77.8539	2018-06-16	2018-06-13 18:00:00	56	18
168375	06	77.8539	2018-06-16	2018-06-14 06:00:00	48	06
168375	06	77.8539	2018-06-16	2018-06-14 18:00:00	72	18
168375	06	77.8539	2018-06-16	2018-06-15 06:00:00	64	06
168375	06	77.8539	2018-06-16	2018-06-15 18:00:00	16	18
168375	06	77.8539	2018-06-16	2018-06-16 06:00:00	72	06
168375	06	77.8539	2018-06-16	2018-06-16 18:00:00	40	18
168375	06	77.8539	2018-06-16	2018-06-17 06:00:00	64	06
168375	06	77.8539	2018-06-16	2018-06-17 18:00:00	80	18
168375	06	77.8539	2018-06-16	2018-06-18 06:00:00	40	06
168375	06	77.8539	2018-06-16	2018-06-18 18:00:00	32	18
168375	06	77.8539	2018-06-16	2018-06-19 06:00:00	32	06
168375	06	77.8539	2018-06-16	2018-06-19 18:00:00	32	18
168375	06	77.8539	2018-06-16	2018-06-20 06:00:00	40	06
168375	06	77.8539	2018-06-16	2018-06-20 18:00:00	40	18
168375	06	77.8539	2018-06-16	2018-06-21 06:00:00	40	06
168375	06	77.8539	2018-06-16	2018-06-21 18:00:00	56	18
168375	06	77.8539	2018-06-16	2018-06-22 06:00:00	40	06
168375	06	77.8539	2018-06-16	2018-06-22 18:00:00	24	18
168375	06	77.8539	2018-06-16	2018-06-23 06:00:00	24	06
168375	06	77.8539	2018-06-16	2018-06-23 18:00:00	32	18
168375	06	77.8539	2018-06-16	2018-06-24 06:00:00	40	06
168375	06	77.8539	2018-06-16	2018-06-24 18:00:00	40	18
168375	06	77.8539	2018-06-16	2018-06-25 06:00:00	48	06
168375	06	77.8539	2018-06-16	2018-06-25 18:00:00	32	18
168375	06	77.8539	2018-06-16	2018-06-26 06:00:00	56	06
168375	06	77.8539	2018-06-16	2018-06-26 18:00:00	48	18
168375	06	77.8539	2018-06-16	2018-06-27 06:00:00	80	06
168375	06	77.8539	2018-06-16	2018-06-27 18:00:00	40	18
168375	06	77.8539	2018-06-16	2018-06-28 06:00:00	64	06
168375	06	77.8539	2018-06-16	2018-06-28 18:00:00	32	18
168375	06	77.8539	2018-06-16	2018-06-29 06:00:00	64	06
168375	06	77.8539	2018-06-16	2018-06-29 18:00:00	48	18
168375	06	77.8539	2018-06-16	2018-06-30 06:00:00	40	06
167759	05	65.8073	2018-05-16	2018-05-11 06:00:00	48	06
167759	05	65.8073	2018-05-16	2018-05-12 18:00:00	48	18
167759	05	65.8073	2018-05-16	2018-05-16 06:00:00	64	06
167759	05	65.8073	2018-05-16	2018-05-18 06:00:00	72	06
167759	05	65.8073	2018-05-16	2018-05-23 06:00:00	64	06
167759	05	65.8073	2018-05-16	2018-05-24 06:00:00	24	06
167759	05	65.8073	2018-05-16	2018-05-24 18:00:00	40	18
167759	06	77.8539	2018-06-16	2018-06-05 18:00:00	32	18
167759	06	77.8539	2018-06-16	2018-06-08 18:00:00	16	18
167759	06	77.8539	2018-06-16	2018-06-09 06:00:00	32	06
167759	06	77.8539	2018-06-16	2018-06-09 18:00:00	16	18
167759	06	77.8539	2018-06-16	2018-06-11 06:00:00	72	06
167759	06	77.8539	2018-06-16	2018-06-12 06:00:00	56	06
167759	06	77.8539	2018-06-16	2018-06-12 18:00:00	48	18
167759	06	77.8539	2018-06-16	2018-06-14 06:00:00	56	06
167759	06	77.8539	2018-06-16	2018-06-15 06:00:00	216	06
167759	06	77.8539	2018-06-16	2018-06-22 18:00:00	40	18
174991	05	65.8073	2018-05-16	2018-05-10 18:00:00	48	18
174991	05	65.8073	2018-05-16	2018-05-11 06:00:00	56	06
174991	05	65.8073	2018-05-16	2018-05-12 06:00:00	16	06
174991	05	65.8073	2018-05-16	2018-05-17 18:00:00	48	18
174991	06	77.8539	2018-06-16	2018-06-20 06:00:00	64	06

## Sheet: Compiled Histograms
DeployID	Ptt	Source	Instr	HistType	Date	Time.Offset	Count	BadTherm	LocationQuality	Latitude	Longitude	NumBins	Sum	Bin1	Bin2	Bin3	Bin4	Bin5	Bin6	Bin7	Bin8	Bin9
157298	157298	Transmission	Mk10	TAD	2016-12-19 09:00:00	0	2	0	NA	NA	NA	9	100	0.4	0.8	3.4	95.5	0	0	0	0	0
157298	157298	Transmission	Mk10	TAD	2016-12-19 18:00:00	0	4	0	NA	NA	NA	9	100	0.4	0.8	1.5	97.3	0	0	0	0	0
157298	157298	Transmission	Mk10	TAD	2016-12-20 06:00:00	0	4	0	NA	NA	NA	9	100	0.3	2.3	13.5	83.9	0	0	0	0	0
157298	157298	Transmission	Mk10	TAD	2016-12-20 18:00:00	0	4	0	NA	NA	NA	9	100	2.4	4.7	11.5	75	6.5	0	0	0	0
157298	157298	Transmission	Mk10	TAD	2016-12-21 06:00:00	0	6	0	NA	NA	NA	9	100	3	1.6	3.8	69.6	20	1.9	0	0	0
157298	157298	Transmission	Mk10	TAD	2016-12-22 06:00:00	0	2	0	NA	NA	NA	9	100	3.2	3.5	4.1	75	14.1	0	0	0	0
157298	157298	Transmission	Mk10	TAD	2016-12-22 18:00:00	0	2	0	NA	NA	NA	9	100	1.7	1.9	6.1	70.8	19.4	0	0	0	0
157298	157298	Transmission	Mk10	TAD	2016-12-23 06:00:00	0	4	0	NA	NA	NA	9	100	1	1.7	5.4	62.4	29.5	0	0	0	0
157298	157298	Transmission	Mk10	TAD	2016-12-23 18:00:00	0	2	0	NA	NA	NA	9	100	3.5	2.9	6.9	73.2	13.5	0	0	0	0
157298	157298	Transmission	Mk10	TAD	2016-12-24 06:00:00	0	6	0	NA	NA	NA	9	100	8	2.5	2.2	78.9	8.4	0	0	0	0
157298	157298	Transmission	Mk10	TAD	2016-12-24 18:00:00	0	2	0	NA	NA	NA	9	100	6.8	4.6	5.7	48.5	20.2	13.9	0.4	0	0
157298	157298	Transmission	Mk10	TAD	2016-12-25 06:00:00	0	2	0	NA	NA	NA	9	100	1.5	0.9	1.2	78.9	17.3	0	0	0	0
157298	157298	Transmission	Mk10	TAD	2016-12-25 18:00:00	0	4	0	NA	NA	NA	9	100	0.6	0.6	1.4	52.7	41.5	3.1	0	0	0
157298	157298	Transmission	Mk10	TAD	2016-12-26 18:00:00	1	2	0	NA	NA	NA	9	100	2	2	2.2	62.7	30	1.2	0	0	0
157298	157298	Transmission	Mk10	TAD	2016-12-27 06:00:00	1	2	0	NA	NA	NA	9	100	0.8	1.1	4.1	70	24	0	0	0	0
157298	157298	Transmission	Mk10	TAD	2016-12-28 06:00:00	1	6	0	NA	NA	NA	9	100	1.7	3.5	5.7	55.4	17.8	8.7	2.2	2.8	2.2
157298	157298	Transmission	Mk10	TAD	2016-12-28 18:00:00	1	2	0	NA	NA	NA	9	100	0.2	0.2	1.8	56	40.7	1.1	0	0	0
157298	157298	Transmission	Mk10	TAD	2016-12-29 06:00:00	1	2	0	NA	NA	NA	9	100	0.7	1	7.6	88.2	2.4	0	0	0	0
157298	157298	Transmission	Mk10	TAD	2016-12-31 06:00:00	1	2	0	NA	NA	NA	9	100	0.4	0.4	1	51.5	32.4	14.1	0.2	0	0
157298	157298	Transmission	Mk10	TAD	2016-12-31 18:00:00	1	2	0	NA	NA	NA	9	100	2.7	0.5	1.6	69.9	16.4	8.2	0.5	0	0
157298	157298	Transmission	Mk10	TAD	2017-01-01 06:00:00	1	2	0	NA	NA	NA	9	100	0.3	0.3	0.3	89.2	9.8	0	0	0	0
157298	157298	Transmission	Mk10	TAD	2017-01-01 18:00:00	1	8	0	NA	NA	NA	9	100	1	0.3	1.6	83.3	13.7	0	0	0	0
157298	157298	Transmission	Mk10	TAD	2017-01-02 18:00:00	1	2	0	NA	NA	NA	9	100	0.8	1.4	2	45.9	50	0	0	0	0
157298	157298	Transmission	Mk10	TAD	2017-01-04 06:00:00	1	4	0	NA	NA	NA	9	100	0	0.3	0.3	82.3	17.1	0	0	0	0
157298	157298	Transmission	Mk10	TAD	2017-01-04 18:00:00	1	2	0	NA	NA	NA	9	100	0.3	0.3	0.8	65	33.8	0	0	0	0
157298	157298	Transmission	Mk10	TAD	2017-01-05 06:00:00	1	4	0	NA	NA	NA	9	100	0	0	0	69.4	30.3	0.3	0	0	0
157298	157298	Transmission	Mk10	TAD	2017-01-06 06:00:00	1	2	0	NA	NA	NA	9	100	0	0	0.3	28.4	68.6	2.7	0	0	0
157298	157298	Transmission	Mk10	TAD	2017-01-07 06:00:00	1	4	0	NA	NA	NA	9	100	0	0	0	74.1	25.9	0	0	0	0
157298	157298	Transmission	Mk10	TAD	2017-01-09 06:00:00	2	2	0	NA	NA	NA	9	100	0.3	0.3	2.4	77	19.9	0	0	0	0
157298	157298	Transmission	Mk10	TAD	2017-01-09 18:00:00	2	2	0	NA	NA	NA	9	100	0	0	0	55	45	0	0	0	0
157298	157298	Transmission	Mk10	TAD	2017-01-10 18:00:00	2	4	0	NA	NA	NA	9	100	0	0	0	54.8	45.2	0	0	0	0
157298	157298	Transmission	Mk10	TAD	2017-01-11 18:00:00	2	4	0	NA	NA	NA	9	100	0.5	0.3	1.1	68.8	29.3	0	0	0	0
157298	157298	Transmission	Mk10	TAD	2017-01-12 06:00:00	2	2	0	NA	NA	NA	9	100	4.2	1.3	5.2	82.5	6.8	0	0	0	0
157298	157298	Transmission	Mk10	TAD	2017-01-12 18:00:00	2	6	0	NA	NA	NA	9	100	0	0.3	0.3	86.1	12.8	0.3	0	0	0
157298	157298	Transmission	Mk10	TAD	2017-01-13 06:00:00	2	2	0	NA	NA	NA	9	100	0	0	0.2	52.1	40.3	7.4	0	0	0
157298	157298	Transmission	Mk10	TAD	2017-01-14 06:00:00	2	4	0	NA	NA	NA	9	100	1	0.7	0.7	61	36.6	0	0	0	0
157298	157298	Transmission	Mk10	TAD	2017-01-15 06:00:00	2	8	0	NA	NA	NA	9	100	0.3	0.3	0.3	66	30.4	2.9	0	0	0
157298	157298	Transmission	Mk10	TAD	2017-01-15 18:00:00	2	4	0	NA	NA	NA	9	100	0	0	0	41.1	57.3	1.6	0	0	0
157298	157298	Transmission	Mk10	TAD	2017-01-16 06:00:00	2	4	0	NA	NA	NA	9	100	0	0	0	75.4	22.5	2.1	0	0	0
157298	157298	Transmission	Mk10	TAD	2017-01-16 18:00:00	2	2	0	NA	NA	NA	9	100	0.2	0.2	1.7	43.3	38.9	14.7	1	0	0
157298	157298	Transmission	Mk10	TAD	2017-01-17 06:00:00	2	4	0	NA	NA	NA	9	100	0	0	0	50	48.2	1.8	0	0	0
157298	157298	Transmission	Mk10	TAD	2017-01-18 18:00:00	2	2	0	NA	NA	NA	9	100	0.2	0.2	1.1	58	40.4	0	0	0	0
157298	157298	Transmission	Mk10	TAD	2017-01-19 06:00:00	2	4	0	NA	NA	NA	9	100	0	0	0.3	78.5	21.2	0	0	0	0
157298	157298	Transmission	Mk10	TAD	2017-01-19 18:00:00	2	6	0	NA	NA	NA	9	100	0	0.3	0.6	78.4	14.8	5.9	0	0	0
157298	157298	Transmission	Mk10	TAD	2017-01-20 06:00:00	2	4	0	NA	NA	NA	9	100	0	0	0	79.2	18.9	1.9	0	0	0
157298	157298	Transmission	Mk10	TAD	2017-01-20 18:00:00	2	8	0	NA	NA	NA	9	100	0.3	0.3	0.3	83.8	11.6	3.6	0	0	0
157298	157298	Transmission	Mk10	TAD	2017-01-21 06:00:00	2	2	0	NA	NA	NA	9	100	0	0	0	99.6	0.4	0	0	0	0
157298	157298	Transmission	Mk10	TAD	2017-01-21 18:00:00	3	2	0	NA	NA	NA	9	100	0.3	0.3	0.3	85.9	13.1	0	0	0	0
157298	157298	Transmission	Mk10	TAD	2017-01-22 06:00:00	3	2	0	NA	NA	NA	9	100	0	0	0	57.8	42.2	0	0	0	0
157298	157298	Transmission	Mk10	TAD	2017-01-22 18:00:00	3	2	0	NA	NA	NA	9	100	0.3	0.3	0.3	73.6	25.5	0	0	0	0
157298	157298	Transmission	Mk10	TAD	2017-01-23 06:00:00	3	6	0	NA	NA	NA	9	100	0.3	0.3	0.3	21.9	77.2	0	0	0	0
157298	157298	Transmission	Mk10	TAD	2017-01-23 18:00:00	3	4	0	NA	NA	NA	9	100	0.3	0.3	0.3	75	24.1	0	0	0	0
157298	157298	Transmission	Mk10	TAD	2017-01-24 06:00:00	3	2	0	NA	NA	NA	9	100	0	0	0.3	23.4	76.3	0	0	0	0
157298	157298	Transmission	Mk10	TAD	2017-01-25 06:00:00	3	2	0	NA	NA	NA	9	100	0.4	0.4	1.1	90.1	8.1	0	0	0	0
157298	157298	Transmission	Mk10	TAD	2017-01-26 06:00:00	3	2	0	NA	NA	NA	9	100	0.3	0.3	0.7	84.2	9.9	4.6	0	0	0
157298	157298	Transmission	Mk10	TAD	2017-01-27 06:00:00	3	2	0	NA	NA	NA	9	100	0.3	0.3	0.8	71.4	19.9	7	0.3	0	0
157298	157298	Transmission	Mk10	TAD	2017-01-27 18:00:00	3	4	0	NA	NA	NA	9	100	0.4	0.4	0.4	91.4	6.8	0.7	0	0	0
157298	157298	Transmission	Mk10	TAD	2017-01-28 06:00:00	3	6	0	NA	NA	NA	9	100	0	0	0.3	33.8	64.2	1.8	0	0	0
157298	157298	Transmission	Mk10	TAD	2017-01-29 06:00:00	3	6	0	NA	NA	NA	9	100	0.2	0.2	2.5	38.2	58.8	0	0	0	0
157298	157298	Transmission	Mk10	TAD	2017-01-30 06:00:00	3	2	0	NA	NA	NA	9	100	0.2	0.2	2.7	48.3	42	6.6	0	0	0
157298	157298	Transmission	Mk10	TAD	2017-01-30 18:00:00	3	6	0	NA	NA	NA	9	100	6.2	1.8	7.5	55.7	28.9	0	0	0	0
157298	157298	Transmission	Mk10	TAD	2017-01-31 06:00:00	3	4	0	NA	NA	NA	9	100	0.2	0.8	5.3	48.1	45.6	0	0	0	0
157298	157298	Transmission	Mk10	TAD	2017-01-31 18:00:00	3	4	0	NA	NA	NA	9	100	0.8	1.4	4.9	69.2	23.7	0	0	0	0
157298	157298	Transmission	Mk10	TAD	2017-02-01 06:00:00	3	4	0	NA	NA	NA	9	100	0.2	0.2	0.8	38.9	42.4	17.6	0	0	0
157298	157298	Transmission	Mk10	TAD	2017-02-01 18:00:00	3	2	0	NA	NA	NA	9	100	0.2	0.2	0.5	33.6	61.4	4.1	0	0	0
157298	157298	Transmission	Mk10	TAD	2017-02-02 18:00:00	3	2	0	NA	NA	NA	9	100	0.9	1.2	3	77	17.8	0	0	0	0
157298	157298	Transmission	Mk10	TAD	2017-02-03 06:00:00	3	2	0	NA	NA	NA	9	100	2.9	2.9	4	56.5	29.9	3.8	0	0	0
157298	157298	Transmission	Mk10	TAD	2017-02-03 18:00:00	3	2	0	NA	NA	NA	9	100	1.7	1.3	3.6	53.8	34.2	5.5	0	0	0
157298	157298	Transmission	Mk10	TAD	2017-02-04 06:00:00	4	2	0	NA	NA	NA	9	100	0.2	0.2	0.2	34.7	62.6	2	0	0	0
157298	157298	Transmission	Mk10	TAD	2017-02-04 18:00:00	4	6	0	NA	NA	NA	9	100	0.2	0.2	1.4	32.9	60.9	4.3	0	0	0
157298	157298	Transmission	Mk10	TAD	2017-02-06 18:00:00	4	4	0	NA	NA	NA	9	100	0	0	0	68.8	31.2	0	0	0	0
157298	157298	Transmission	Mk10	TAD	2017-02-07 18:00:00	4	4	0	NA	NA	NA	9	100	0	0	0	18.9	78.9	2.2	0	0	0
157298	157298	Transmission	Mk10	TAD	2017-02-08 18:00:00	4	2	0	NA	NA	NA	9	100	0.2	0	0.2	51.4	33.5	14.6	0	0	0
157298	157298	Transmission	Mk10	TAD	2017-02-09 18:00:00	4	4	0	NA	NA	NA	9	100	0.3	0.3	0.3	28.9	70.2	0	0	0	0
157298	157298	Transmission	Mk10	TAD	2017-02-10 06:00:00	4	4	0	NA	NA	NA	9	100	0.3	0.3	0.5	26	66.4	4.9	1.6	0	0
157298	157298	Transmission	Mk10	TAD	2017-02-10 18:00:00	4	2	0	NA	NA	NA	9	100	0.2	0.2	1	46.1	52.5	0	0	0	0
157298	157298	Transmission	Mk10	TAD	2017-02-11 18:00:00	4	2	0	NA	NA	NA	9	100	0.2	0.2	2.2	50.1	47.3	0	0	0	0
157298	157298	Transmission	Mk10	TAD	2017-02-12 06:00:00	4	6	0	NA	NA	NA	9	100	0.4	0.4	0.4	97.3	1.5	0	0	0	0
157298	157298	Transmission	Mk10	TAD	2017-02-12 18:00:00	4	4	0	NA	NA	NA	9	100	0	0	0	19.3	80.7	0	0	0	0
157298	157298	Transmission	Mk10	TAD	2017-02-13 06:00:00	4	2	0	NA	NA	NA	9	100	0	0	0	70.8	29.2	0	0	0	0
157298	157298	Transmission	Mk10	TAD	2017-02-14 06:00:00	4	4	0	NA	NA	NA	9	100	0.4	0.4	0.4	93.8	5.1	0	0	0	0
157298	157298	Transmission	Mk10	TAD	2017-02-14 18:00:00	4	2	0	NA	NA	NA	9	100	0.4	0.4	0.4	97.7	1.1	0	0	0	0
157298	157298	Transmission	Mk10	TAD	2017-02-15 06:00:00	4	4	0	NA	NA	NA	9	100	0.2	0.2	0.2	43.8	55.6	0	0	0	0
157298	157298	Transmission	Mk10	TAD	2017-02-15 18:00:00	4	2	0	NA	NA	NA	9	100	0	0	0	62.9	37.1	0	0	0	0
157298	157298	Transmission	Mk10	TAD	2017-02-16 06:00:00	4	2	0	NA	NA	NA	9	100	0	0	0.2	44.4	55.3	0	0	0	0
157298	157298	Transmission	Mk10	TAD	2017-02-17 18:00:00	5	2	0	NA	NA	NA	9	100	0.3	0.3	1.5	76.1	21.8	0	0	0	0
157298	157298	Transmission	Mk10	TAD	2017-02-20 06:00:00	5	6	0	NA	NA	NA	9	100	0	0	0.4	92.4	7.2	0	0	0	0
157298	157298	Transmission	Mk10	TAD	2017-02-20 18:00:00	5	4	0	NA	NA	NA	9	100	0	0	0.8	65.1	34.2	0	0	0	0
157298	157298	Transmission	Mk10	TAD	2017-02-21 06:00:00	5	4	0	NA	NA	NA	9	100	0.3	0.3	0.3	79.2	19.9	0	0	0	0
157298	157298	Transmission	Mk10	TAD	2017-02-21 18:00:00	5	4	0	NA	NA	NA	9	100	0.3	0.6	2.9	81.7	14.5	0	0	0	0
157298	157298	Transmission	Mk10	TAD	2017-02-23 06:00:00	5	4	0	NA	NA	NA	9	100	0	0	0	22.9	72.8	4.3	0	0	0
157298	157298	Transmission	Mk10	TAD	2017-02-24 06:00:00	5	4	0	NA	NA	NA	9	100	0.3	0.3	7.4	78.5	13.5	0	0	0	0
157298	157298	Transmission	Mk10	TAD	2017-02-24 18:00:00	5	6	0	NA	NA	NA	9	100	3.8	2.4	6.2	87.6	0	0	0	0	0
157298	157298	Transmission	Mk10	TAD	2017-02-25 06:00:00	5	8	0	NA	NA	NA	9	100	0.4	0.4	6.5	92.7	0	0	0	0	0
157298	157298	Transmission	Mk10	TAD	2017-02-25 18:00:00	5	2	0	NA	NA	NA	9	100	0.3	1	3.9	82.2	12.6	0	0	0	0
157298	157298	Transmission	Mk10	TAD	2017-02-26 06:00:00	5	4	0	NA	NA	NA	9	100	0.3	0.3	1.7	85.5	12.1	0	0	0	0
157298	157298	Transmission	Mk10	TAD	2017-02-27 18:00:00	5	2	0	NA	NA	NA	9	100	3.5	3.2	4.5	82	6.8	0	0	0	0
157298	157298	Transmission	Mk10	TAD	2017-02-28 06:00:00	5	4	0	NA	NA	NA	9	100	0	0	0	79.2	20.8	0	0	0	0
157298	157298	Transmission	Mk10	TAD	2017-02-28 18:00:00	5	2	0	NA	NA	NA	9	100	0.3	0.3	0.9	75.9	22.6	0	0	0	0
157298	157298	Transmission	Mk10	TAD	2017-03-01 06:00:00	5	2	0	NA	NA	NA	9	100	1	0.3	5.1	81.5	12.1	0	0	0	0
157298	157298	Transmission	Mk10	TAD	2017-03-02 06:00:00	5	6	0	NA	NA	NA	9	100	0.4	0.4	0	95.5	3.7	0	0	0	0
157298	157298	Transmission	Mk10	TAD	2017-03-02 18:00:00	5	6	0	NA	NA	NA	9	100	0	0	0.2	41.1	58.7	0	0	0	0
157298	157298	Transmission	Mk10	TAD	2017-03-03 06:00:00	6	2	0	NA	NA	NA	9	100	0.4	0.4	0.4	89.5	9.5	0	0	0	0
157298	157298	Transmission	Mk10	TAD	2017-03-03 18:00:00	6	2	0	NA	NA	NA	9	100	0	0	0	46.8	53.2	0	0	0	0
157298	157298	Transmission	Mk10	TAD	2017-03-04 18:00:00	6	4	0	NA	NA	NA	9	100	0.2	0.2	0.5	41.1	58	0	0	0	0
157298	157298	Transmission	Mk10	TAD	2017-03-05 06:00:00	6	4	0	NA	NA	NA	9	100	0.3	0.3	0.6	76.3	22.5	0	0	0	0
157298	157298	Transmission	Mk10	TAD	2017-03-05 18:00:00	6	6	0	NA	NA	NA	9	100	0	0	0	77.9	22.1	0	0	0	0
157298	157298	Transmission	Mk10	TAD	2017-03-06 06:00:00	6	4	0	NA	NA	NA	9	100	0	0	0	64.1	33.6	2.3	0	0	0
157298	157298	Transmission	Mk10	TAD	2017-03-06 18:00:00	6	2	0	NA	NA	NA	9	100	0.3	0.3	1.5	76.3	21	0.6	0	0	0
157298	157298	Transmission	Mk10	TAD	2017-03-07 18:00:00	6	2	0	NA	NA	NA	9	100	0.4	0.4	1.5	96.6	1.1	0	0	0	0
157298	157298	Transmission	Mk10	TAD	2017-03-08 18:00:00	6	2	0	NA	NA	NA	9	100	3.3	1.1	2.7	46.6	42.6	3.7	0	0	0
157298	157298	Transmission	Mk10	TAD	2017-03-09 06:00:00	6	2	0	NA	NA	NA	9	100	0.3	0.3	0.3	79.4	12.1	7.5	0	0	0
157298	157298	Transmission	Mk10	TAD	2017-03-09 18:00:00	6	4	0	NA	NA	NA	9	100	0.3	0.6	2.5	70.4	26.3	0	0	0	0
157298	157298	Transmission	Mk10	TAD	2017-03-10 06:00:00	6	2	0	NA	NA	NA	9	100	6.4	4.1	3.3	65.6	20.6	0	0	0	0
157298	157298	Transmission	Mk10	TAD	2017-03-10 18:00:00	6	6	0	NA	NA	NA	9	100	0.2	0.2	1.4	44.1	24.9	29.2	0	0	0
157298	157298	Transmission	Mk10	TAD	2017-03-11 06:00:00	6	4	0	NA	NA	NA	9	100	0.3	0.3	2.2	69.5	25.6	2.2	0	0	0
157298	157298	Transmission	Mk10	TAD	2017-03-11 18:00:00	6	4	0	NA	NA	NA	9	100	11.8	1	1.4	44.2	31.3	10.3	0	0	0
157298	157298	Transmission	Mk10	TAD	2017-03-12 18:00:00	6	4	0	NA	NA	NA	9	100	1.4	0.6	3.1	72.6	22.2	0	0	0	0
157298	157298	Transmission	Mk10	TAD	2017-03-13 06:00:00	6	4	0	NA	NA	NA	9	100	1	1.6	3.9	66.2	26.5	0.8	0	0	0
157298	157298	Transmission	Mk10	TAD	2017-03-15 06:00:00	6	2	0	NA	NA	NA	9	100	0.7	0.7	4.1	85.8	8.8	0	0	0	0
157298	157298	Transmission	Mk10	TAD	2017-03-15 18:00:00	6	2	0	NA	NA	NA	9	100	1.8	1.2	3.6	77.3	16.1	0	0	0	0
157298	157298	Transmission	Mk10	TAD	2017-03-16 18:00:00	7	2	0	NA	NA	NA	9	100	0	0	0.2	59.6	40.2	0	0	0	0
157298	157298	Transmission	Mk10	TAD	2017-03-17 06:00:00	7	2	0	NA	NA	NA	9	100	0	0	0	13.3	86.7	0	0	0	0
157298	157298	Transmission	Mk10	TAD	2017-03-17 18:00:00	7	2	0	NA	NA	NA	9	100	0.2	0.2	0.2	39.9	59.4	0	0	0	0
157298	157298	Transmission	Mk10	TAD	2017-03-18 06:00:00	7	4	0	NA	NA	NA	9	100	0.3	0.3	0.3	33.8	65.5	0	0	0	0
157298	157298	Transmission	Mk10	TAD	2017-03-18 18:00:00	7	2	0	NA	NA	NA	9	100	0.3	0.3	1.4	68.6	29.5	0	0	0	0
157298	157298	Transmission	Mk10	TAD	2017-03-19 06:00:00	7	2	0	NA	NA	NA	9	100	0	0	0	55.9	44.1	0	0	0	0
157298	157298	Transmission	Mk10	TAD	2017-03-19 18:00:00	7	2	0	NA	NA	NA	9	100	0.3	0.3	1.5	78.5	19.4	0	0	0	0
157298	157298	Transmission	Mk10	TAD	2017-03-20 06:00:00	7	2	0	NA	NA	NA	9	100	0	0	0	74.7	25.3	0	0	0	0
157298	157298	Transmission	Mk10	TAD	2017-03-21 06:00:00	7	2	0	NA	NA	NA	9	100	0.4	0.4	0.4	95.9	3	0	0	0	0
157298	157298	Transmission	Mk10	TAD	2017-03-21 18:00:00	7	4	0	NA	NA	NA	9	100	0.4	1.4	3.2	90.1	4.9	0	0	0	0
157298	157298	Transmission	Mk10	TAD	2017-03-23 06:00:00	7	2	0	NA	NA	NA	9	100	2.6	1.2	1.4	61.1	33.4	0.2	0	0	0
157298	157298	Transmission	Mk10	TAD	2017-03-24 06:00:00	7	2	0	NA	NA	NA	9	100	0	0	0	52.9	47.1	0	0	0	0
157298	157298	Transmission	Mk10	TAD	2017-03-25 06:00:00	7	2	0	NA	NA	NA	9	100	0.3	0.7	5.2	88.5	5.2	0	0	0	0
157298	157298	Transmission	Mk10	TAD	2017-03-26 06:00:00	7	4	0	NA	NA	NA	9	100	0.4	0.4	0.4	90.4	8.5	0	0	0	0
157298	157298	Transmission	Mk10	TAD	2017-03-27 06:00:00	7	2	0	NA	NA	NA	9	100	2.1	0.3	3	75.9	18.8	0	0	0	0
157298	157298	Transmission	Mk10	TAD	2017-03-28 18:00:00	7	2	0	NA	NA	NA	9	100	0	0	0	86.4	13.6	0	0	0	0
157298	157298	Transmission	Mk10	TAD	2017-03-29 06:00:00	7	4	0	NA	NA	NA	9	100	0.3	0.3	0.8	67.6	31.1	0	0	0	0
157298	157298	Transmission	Mk10	TAD	2017-03-29 18:00:00	8	10	0	NA	NA	NA	9	100	0.2	0.2	1	53.1	45.4	0	0	0	0
157298	157298	Transmission	Mk10	TAD	2017-03-30 06:00:00	8	2	0	NA	NA	NA	9	100	0.3	0.3	1.5	74.3	23.7	0	0	0	0
157298	157298	Transmission	Mk10	TAD	2017-03-30 18:00:00	8	4	0	NA	NA	NA	9	100	0	0	0	21.8	78.2	0	0	0	0
157298	157298	Transmission	Mk10	TAD	2017-03-31 06:00:00	8	4	0	NA	NA	NA	9	100	4	1.1	3.2	91.7	0	0	0	0	0
157298	157298	Transmission	Mk10	TAD	2017-03-31 18:00:00	8	6	0	NA	NA	NA	9	100	2.5	0.3	0.6	79.2	17.4	0	0	0	0
157298	157298	Transmission	Mk10	TAD	2017-04-01 06:00:00	8	2	0	NA	NA	NA	9	100	0.4	0.4	1.4	90.7	7.1	0	0	0	0
157298	157298	Transmission	Mk10	TAD	2017-04-01 18:00:00	8	2	0	NA	NA	NA	9	100	0.3	0.3	0.3	84.4	14.6	0	0	0	0
157298	157298	Transmission	Mk10	TAD	2017-04-02 18:00:00	8	6	0	NA	NA	NA	9	100	0.2	0.4	1.7	53	44.5	0.2	0	0	0
157298	157298	Transmission	Mk10	TAD	2017-04-03 06:00:00	8	2	0	NA	NA	NA	9	100	0	0	0.3	74.3	25.4	0	0	0	0
157298	157298	Transmission	Mk10	TAD	2017-04-03 18:00:00	8	8	0	NA	NA	NA	9	100	0.3	0.3	1.2	73.7	24.6	0	0	0	0
157298	157298	Transmission	Mk10	TAD	2017-04-06 06:00:00	8	2	0	NA	NA	NA	9	100	0.3	0.3	0.7	88.5	10.1	0	0	0	0
157298	157298	Transmission	Mk10	TAD	2017-04-06 18:00:00	8	4	0	NA	NA	NA	9	100	0.4	0.4	2.2	93.4	3.7	0	0	0	0
157298	157298	Transmission	Mk10	TAD	2017-04-07 06:00:00	8	2	0	NA	NA	NA	9	100	0.2	0.2	0.2	53.7	45.7	0	0	0	0
157298	157298	Transmission	Mk10	TAD	2017-04-07 18:00:00	8	2	0	NA	NA	NA	9	100	0.3	0.3	1	33.1	65.4	0	0	0	0
157298	157298	Transmission	Mk10	TAD	2017-04-08 06:00:00	8	2	0	NA	NA	NA	9	100	4	1	1.5	64.2	25.7	1.3	2.3	0	0
157298	157298	Transmission	Mk10	TAD	2017-04-08 18:00:00	8	8	0	NA	NA	NA	9	100	2.6	0.9	0.7	55.6	34.6	5.7	0	0	0
157298	157298	Transmission	Mk10	TAD	2017-04-09 18:00:00	8	2	0	NA	NA	NA	9	100	0	0	0	67.3	32.7	0	0	0	0
157298	157298	Transmission	Mk10	TAD	2017-04-10 06:00:00	8	2	0	NA	NA	NA	9	100	5.9	3.1	3.4	71.2	16.5	0	0	0	0
157298	157298	Transmission	Mk10	TAD	2017-04-11 06:00:00	8	4	0	NA	NA	NA	9	100	33.3	8.6	5.5	49.7	2.9	0	0	0	0
157298	157298	Transmission	Mk10	TAD	2017-04-12 18:00:00	9	2	0	NA	NA	NA	9	100	0.6	0.6	1.5	20	77.3	0	0	0	0
157298	157298	Transmission	Mk10	TAD	2017-04-13 06:00:00	9	2	0	NA	NA	NA	9	100	0.4	0.4	0.4	6.2	92.7	0	0	0	0
157298	157298	Transmission	Mk10	TAD	2017-04-13 18:00:00	9	4	0	NA	NA	NA	9	100	1.2	0.9	5.5	74.1	18.3	0	0	0	0
157298	157298	Transmission	Mk10	TAD	2017-04-14 06:00:00	9	2	0	NA	NA	NA	9	100	0.2	0.2	0.2	63.6	35.7	0	0	0	0
157298	157298	Transmission	Mk10	TAD	2017-04-14 18:00:00	9	2	0	NA	NA	NA	9	100	2.7	1.8	2.4	36.4	56.7	0	0	0	0
157298	157298	Transmission	Mk10	TAD	2017-04-15 06:00:00	9	4	0	NA	NA	NA	9	100	0.3	0.3	0.7	15.6	83.1	0	0	0	0
157298	157298	Transmission	Mk10	TAD	2017-04-15 18:00:00	9	6	0	NA	NA	NA	9	100	0.4	0.4	1.2	49	49	0	0	0	0
157298	157298	Transmission	Mk10	TAD	2017-04-16 06:00:00	9	4	0	NA	NA	NA	9	100	1.8	0.5	1.3	66.3	29	1	0	0	0
157298	157298	Transmission	Mk10	TAD	2017-04-16 18:00:00	9	2	0	NA	NA	NA	9	100	1.4	1.2	0.7	59	37.7	0	0	0	0
157298	157298	Transmission	Mk10	TAD	2017-04-17 06:00:00	9	2	0	NA	NA	NA	9	100	4.2	3.5	6.1	59.9	26.2	0	0	0	0
157298	157298	Transmission	Mk10	TAD	2017-04-17 18:00:00	9	2	0	NA	NA	NA	9	100	5.1	1.9	3.8	81.2	8	0	0	0	0
157298	157298	Transmission	Mk10	TAD	2017-04-18 06:00:00	9	6	0	NA	NA	NA	9	100	0.7	2.1	9.3	87.9	0	0	0	0	0
157298	157298	Transmission	Mk10	TAD	2017-04-18 18:00:00	9	4	0	NA	NA	NA	9	100	0	0	0	57.7	40.7	1.6	0	0	0
157298	157298	Transmission	Mk10	TAD	2017-04-19 06:00:00	9	4	0	NA	NA	NA	9	100	5.2	0.7	1.5	55.6	36.4	0.7	0	0	0
157298	157298	Transmission	Mk10	TAD	2017-04-19 18:00:00	9	2	0	NA	NA	NA	9	100	6.6	3.3	5.6	84.4	0	0	0	0	0
157298	157298	Transmission	Mk10	TAD	2017-04-20 18:00:00	9	2	0	NA	NA	NA	9	100	0.4	0.4	2.2	94.8	2.2	0	0	0	0
157298	157298	Transmission	Mk10	TAD	2017-04-21 18:00:00	9	4	0	NA	NA	NA	9	100	0.3	0.3	0.3	65.9	33.3	0	0	0	0
157298	157298	Transmission	Mk10	TAD	2017-04-22 06:00:00	9	2	0	NA	NA	NA	9	100	0	0	0.2	60.7	39	0	0	0	0
157298	157298	Transmission	Mk10	TAD	2017-04-22 18:00:00	9	2	0	NA	NA	NA	9	100	0.8	1.9	4.4	70	22.9	0	0	0	0
157298	157298	Transmission	Mk10	TAD	2017-04-25 06:00:00	10	6	0	NA	NA	NA	9	100	0.7	0.4	0.4	45.8	29.1	17.9	5.8	0	0
157298	157298	Transmission	Mk10	TAD	2017-04-25 18:00:00	10	2	0	NA	NA	NA	9	100	2.3	2.6	9.4	72.4	10.5	2.8	0	0	0
157298	157298	Transmission	Mk10	TAD	2017-04-26 06:00:00	10	2	0	NA	NA	NA	9	100	0.3	0.3	3	84.9	10	1.3	0	0	0
157298	157298	Transmission	Mk10	TAD	2017-04-26 18:00:00	10	4	0	NA	NA	NA	9	100	3.8	3.8	10.1	80.2	2.2	0	0	0	0
157298	157298	Transmission	Mk10	TAD	2017-04-27 06:00:00	10	4	0	NA	NA	NA	9	100	0.3	0.3	1	82	8.7	7.7	0	0	0
157298	157298	Transmission	Mk10	TAD	2017-04-27 18:00:00	10	2	0	NA	NA	NA	9	100	0.2	0.2	2	50.9	43.5	3.2	0	0	0
157298	157298	Transmission	Mk10	TAD	2017-04-28 06:00:00	10	2	0	NA	NA	NA	9	100	0.3	0.3	0.6	82.8	7.5	8.4	0	0	0
157298	157298	Transmission	Mk10	TAD	2017-04-29 06:00:00	10	2	0	NA	NA	NA	9	100	4.5	1.7	5.8	87.3	0.7	0	0	0	0
157298	157298	Transmission	Mk10	TAD	2017-04-30 18:00:00	10	6	0	NA	NA	NA	9	100	0.3	0.3	0.3	32	67.2	0	0	0	0
157298	157298	Transmission	Mk10	TAD	2017-05-01 06:00:00	10	8	0	NA	NA	NA	9	100	0	0.2	0.9	42.1	56.8	0	0	0	0
157298	157298	Transmission	Mk10	TAD	2017-05-01 18:00:00	10	8	0	NA	NA	NA	9	100	0.3	0.3	1.5	22.3	75.7	0	0	0	0
157298	157298	Transmission	Mk10	TAD	2017-05-02 06:00:00	10	4	0	NA	NA	NA	9	100	4.7	1.9	3.1	11.2	79.2	0	0	0	0
157298	157298	Transmission	Mk10	TAD	2017-05-02 18:00:00	10	4	0	NA	NA	NA	9	100	0.4	0.9	3.8	54.3	40.6	0	0	0	0
157298	157298	Transmission	Mk10	TAD	2017-05-03 18:00:00	10	8	0	NA	NA	NA	9	100	0.4	0.7	4.4	94.1	0.4	0	0	0	0
157298	157298	Transmission	Mk10	TAD	2017-05-04 18:00:00	10	2	0	NA	NA	NA	9	100	3.6	2.2	3.6	69.4	21.3	0	0	0	0
157298	157298	Transmission	Mk10	TAD	2017-05-05 06:00:00	10	4	0	NA	NA	NA	9	100	4.3	3.2	5.5	73.5	13.5	0	0	0	0
157298	157298	Transmission	Mk10	TAD	2017-05-06 06:00:00	10	2	0	NA	NA	NA	9	100	4.6	3.3	3.3	83.6	5.2	0	0	0	0
157298	157298	Transmission	Mk10	TAD	2017-05-06 18:00:00	10	4	0	NA	NA	NA	9	100	0.3	0.3	0.7	86.7	11.9	0	0	0	0
157298	157298	Transmission	Mk10	TAD	2017-05-07 06:00:00	10	2	0	NA	NA	NA	9	100	1.2	0.5	0.7	60.3	37.4	0	0	0	0
157298	157298	Transmission	Mk10	TAD	2017-05-08 06:00:00	10	4	0	NA	NA	NA	9	100	1.6	5.1	22.1	68	3.2	0	0	0	0
157298	157298	Transmission	Mk10	TAD	2017-05-08 18:00:00	11	8	0	NA	NA	NA	9	100	0.2	0.2	0.5	63.6	35.4	0	0	0	0
157298	157298	Transmission	Mk10	TAD	2017-05-09 06:00:00	11	4	0	NA	NA	NA	9	100	0.4	0.4	0.4	96.9	1.9	0	0	0	0
157298	157298	Transmission	Mk10	TAD	2017-05-09 18:00:00	11	6	0	NA	NA	NA	9	100	0.2	0.2	0.4	45.6	33.7	20	0	0	0
157298	157298	Transmission	Mk10	TAD	2017-05-10 06:00:00	11	6	0	NA	NA	NA	9	100	0.4	0.4	0.4	95.1	3.7	0	0	0	0
157298	157298	Transmission	Mk10	TAD	2017-05-10 18:00:00	11	2	0	NA	NA	NA	9	100	0.2	0.2	0.4	56.4	21.8	20.9	0	0	0
157298	157298	Transmission	Mk10	TAD	2017-05-11 06:00:00	11	2	0	NA	NA	NA	9	100	0.4	0.4	1.4	90.1	7.8	0	0	0	0
157298	157298	Transmission	Mk10	TAD	2017-05-11 18:00:00	11	2	0	NA	NA	NA	9	100	0	0	0	53.5	21.3	25.3	0	0	0
157298	157298	Transmission	Mk10	TAD	2017-05-12 06:00:00	11	34	0	NA	NA	NA	9	100	0.7	0.7	5.4	57.3	19.3	16.6	0	0	0
157298	157298	Transmission	Mk10	TAD	2017-05-12 18:00:00	11	24	0	NA	NA	NA	9	100	0.2	0	0.2	48	42.9	8.7	0	0	0
157298	157298	Transmission	Mk10	TAD	2017-05-13 06:00:00	11	54	0	NA	NA	NA	9	100	0.4	0.4	0.4	95.1	3.7	0	0	0	0
157298	157298	Transmission	Mk10	TAD	2017-05-13 18:00:00	11	48	0	NA	NA	NA	9	100	0.2	0.2	1.9	59.3	38.4	0	0	0	0
157298	157298	Transmission	Mk10	TAD	2017-05-14 06:00:00	11	38	0	NA	NA	NA	9	100	68.9	0.3	0.3	30.5	0	0	0	0	0
162382	162382	Transmission	Mk10	TAD	2016-12-19 10:00:00	-3606	2	0	NA	NA	NA	9	100	0.6	9.4	10.7	79.3	0	0	0	0	0
162382	162382	Transmission	Mk10	TAD	2016-12-19 18:00:00	-3606	2	0	NA	NA	NA	9	100	0.4	0.4	1.9	97.3	0	0	0	0	0
162382	162382	Transmission	Mk10	TAD	2016-12-21 18:00:00	-3606	2	0	NA	NA	NA	9	100	0.5	18.6	12.3	31.5	24.4	6.5	5.9	0.3	0
162382	162382	Transmission	Mk10	TAD	2016-12-22 06:00:00	-3606	2	0	NA	NA	NA	9	100	0	0.3	3.4	77.7	11.9	5.5	1.2	0	0
162382	162382	Transmission	Mk10	TAD	2016-12-23 06:00:00	-3606	2	0	NA	NA	NA	9	100	0.2	2.2	7.5	61.4	22.7	3.4	2.7	0	0
162382	162382	Transmission	Mk10	TAD	2016-12-24 18:00:00	-3606	2	0	NA	NA	NA	9	100	0.3	5	4.7	70.8	16.7	2.5	0	0	0
162382	162382	Transmission	Mk10	TAD	2016-12-25 06:00:00	-3606	4	0	NA	NA	NA	9	100	4.4	4.2	1.4	44.8	10	13.2	14.4	6.7	0.9
162382	162382	Transmission	Mk10	TAD	2016-12-26 06:00:00	-3606	2	0	NA	NA	NA	9	100	0.7	5.4	6.9	44.1	38	4.9	0	0	0
162382	162382	Transmission	Mk10	TAD	2016-12-28 06:00:00	-3606	2	0	NA	NA	NA	9	100	1.5	2.4	2.6	47.3	43.6	2.6	0	0	0
162382	162382	Transmission	Mk10	TAD	2016-12-29 06:00:00	-3606	2	0	NA	NA	NA	9	100	2.4	5.4	3.9	55.4	32.6	0.2	0	0	0
162382	162382	Transmission	Mk10	TAD	2016-12-29 18:00:00	-3606	2	0	NA	NA	NA	9	100	0.7	5.3	6.3	84.4	3.3	0	0	0	0
162382	162382	Transmission	Mk10	TAD	2016-12-30 18:00:00	-3606	2	0	NA	NA	NA	9	100	0.3	3.4	3.4	72.6	20.2	0	0	0	0
162382	162382	Transmission	Mk10	TAD	2017-01-01 18:00:00	-3606	2	0	NA	NA	NA	9	100	0.3	0.5	3.3	65.1	30.8	0	0	0	0
162382	162382	Transmission	Mk10	TAD	2017-01-02 06:00:00	-3606	2	0	NA	NA	NA	9	100	0.9	5.8	7.9	74.6	10.8	0	0	0	0
162382	162382	Transmission	Mk10	TAD	2017-01-03 06:00:00	-3606	4	0	NA	NA	NA	9	100	0.4	0.7	1.1	90.1	7.8	0	0	0	0
162382	162382	Transmission	Mk10	TAD	2017-01-05 06:00:00	-3606	2	0	NA	NA	NA	9	100	0.3	2.7	3.8	86.7	6.5	0	0	0	0
162382	162382	Transmission	Mk10	TAD	2017-01-06 06:00:00	-3606	2	0	NA	NA	NA	9	100	0.3	0.3	1	82.5	15.9	0	0	0	0
162382	162382	Transmission	Mk10	TAD	2017-01-06 18:00:00	-3606	2	0	NA	NA	NA	9	100	0	0	0	100	0	0	0	0	0
162382	162382	Transmission	Mk10	TAD	2017-01-07 06:00:00	-3606	4	0	NA	NA	NA	9	100	0.3	0.7	1.7	87	10.2	0	0	0	0
162382	162382	Transmission	Mk10	TAD	2017-01-08 18:00:00	-3606	2	0	NA	NA	NA	9	100	0	0	0.3	72	27.7	0	0	0	0
162382	162382	Transmission	Mk10	TAD	2017-01-10 06:00:00	-3606	2	0	NA	NA	NA	9	100	0.3	6.9	3.4	87.9	1.4	0	0	0	0
162382	162382	Transmission	Mk10	TAD	2017-01-11 18:00:00	-3606	2	0	NA	NA	NA	9	100	0.3	4.5	5.4	81.5	8.3	0	0	0	0
162382	162382	Transmission	Mk10	TAD	2017-01-12 06:00:00	-3606	2	0	NA	NA	NA	9	100	0.9	6.2	4.7	75.7	12.5	0	0	0	0
162382	162382	Transmission	Mk10	TAD	2017-01-12 18:00:00	-3606	2	0	NA	NA	NA	9	100	0.4	2.2	4.7	92.4	0.4	0	0	0	0
162382	162382	Transmission	Mk10	TAD	2017-01-15 06:00:00	-3606	2	0	NA	NA	NA	9	100	1.1	9	6.7	71.1	12	0	0	0	0
162382	162382	Transmission	Mk10	TAD	2017-01-15 18:00:00	-3606	2	0	NA	NA	NA	9	100	0.3	0.6	3.6	75.1	20.4	0	0	0	0
162382	162382	Transmission	Mk10	TAD	2017-01-18 06:00:00	-3606	4	0	NA	NA	NA	9	100	0.3	0.3	6.6	84.7	8	0	0	0	0
162382	162382	Transmission	Mk10	TAD	2017-01-18 18:00:00	-3606	2	0	NA	NA	NA	9	100	0	0.4	4.1	95.1	0.4	0	0	0	0
162382	162382	Transmission	Mk10	TAD	2017-01-19 06:00:00	-3606	4	0	NA	NA	NA	9	100	0.3	4.3	9.6	84.7	1	0	0	0	0
162382	162382	Transmission	Mk10	TAD	2017-01-20 06:00:00	-3606	2	0	NA	NA	NA	9	100	0.3	7.2	12.8	75.8	3.9	0	0	0	0
162382	162382	Transmission	Mk10	TAD	2017-01-20 18:00:00	-3606	4	0	NA	NA	NA	9	100	0.4	0.4	1.2	98.1	0	0	0	0	0
162382	162382	Transmission	Mk10	TAD	2017-01-21 06:00:00	-3606	2	0	NA	NA	NA	9	100	0.3	7.1	17.6	75	0	0	0	0	0
162382	162382	Transmission	Mk10	TAD	2017-01-26 18:00:00	-3606	2	0	NA	NA	NA	9	100	0.4	2.2	3.7	93.4	0.4	0	0	0	0
162382	162382	Transmission	Mk10	TAD	2017-01-27 06:00:00	-3606	2	0	NA	NA	NA	9	100	0.6	10.1	24.8	54.7	9.7	0	0	0	0
162382	162382	Transmission	Mk10	TAD	2017-01-29 18:00:00	-3606	2	0	NA	NA	NA	9	100	0.4	0.4	1.2	98.1	0	0	0	0	0
162382	162382	Transmission	Mk10	TAD	2017-01-30 06:00:00	-3606	2	0	NA	NA	NA	9	100	0.4	1.4	7.5	90.7	0	0	0	0	0
162382	162382	Transmission	Mk10	TAD	2017-01-30 18:00:00	-3606	6	0	NA	NA	NA	9	100	0.4	1.1	2.6	95.9	0	0	0	0	0
162382	162382	Transmission	Mk10	TAD	2017-02-02 06:00:00	-3606	2	0	NA	NA	NA	9	100	0.3	14.1	13.5	71.8	0.3	0	0	0	0
162382	162382	Transmission	Mk10	TAD	2017-02-02 18:00:00	-3606	2	0	NA	NA	NA	9	100	0.3	3.3	6.3	83.8	6.3	0	0	0	0
162382	162382	Transmission	Mk10	TAD	2017-02-03 06:00:00	-3606	2	0	NA	NA	NA	9	100	0.8	14.8	5.8	67.3	11.3	0	0	0	0
162382	162382	Transmission	Mk10	TAD	2017-02-03 18:00:00	-3606	2	0	NA	NA	NA	9	100	0.4	0.4	1.9	96.2	1.1	0	0	0	0
162382	162382	Transmission	Mk10	TAD	2017-02-04 18:00:00	-3606	2	0	NA	NA	NA	9	100	0	0.4	0.4	96.9	2.3	0	0	0	0
162382	162382	Transmission	Mk10	TAD	2017-02-06 06:00:00	-3606	2	0	NA	NA	NA	9	100	0.2	13.5	16.4	61.4	8.4	0	0	0	0
162382	162382	Transmission	Mk10	TAD	2017-02-06 18:00:00	-3606	2	0	NA	NA	NA	9	100	0.3	0.3	0.3	79.4	19.7	0	0	0	0
162382	162382	Transmission	Mk10	TAD	2017-02-07 06:00:00	-3606	2	0	NA	NA	NA	9	100	0.2	9.3	7.6	33.3	49.6	0	0	0	0
162382	162382	Transmission	Mk10	TAD	2017-02-07 18:00:00	-3606	4	0	NA	NA	NA	9	100	0.3	6.6	7.6	84.7	0.7	0	0	0	0
162382	162382	Transmission	Mk10	TAD	2017-02-08 06:00:00	-3606	2	0	NA	NA	NA	9	100	0.3	14.5	17.9	67	0.3	0	0	0	0
162382	162382	Transmission	Mk10	TAD	2017-02-08 18:00:00	-3606	2	0	NA	NA	NA	9	100	0.3	1.3	1.3	80.9	16.2	0	0	0	0
162382	162382	Transmission	Mk10	TAD	2017-02-10 06:00:00	-3606	2	0	NA	NA	NA	9	100	4.1	26.9	17.2	49.7	2.1	0	0	0	0
162382	162382	Transmission	Mk10	TAD	2017-02-10 18:00:00	-3606	4	0	NA	NA	NA	9	100	0.7	5.1	6.8	87	0.3	0	0	0	0
162382	162382	Transmission	Mk10	TAD	2017-02-11 06:00:00	-3606	2	0	NA	NA	NA	9	100	2.5	16.7	13.4	64.4	3	0	0	0	0
162382	162382	Transmission	Mk10	TAD	2017-02-13 18:00:00	-3606	2	0	NA	NA	NA	9	100	0.3	17.6	12.2	68.8	1.1	0	0	0	0
162382	162382	Transmission	Mk10	TAD	2017-02-14 06:00:00	-3606	2	0	NA	NA	NA	9	100	0.3	3	1.4	69.1	26.3	0	0	0	0
162382	162382	Transmission	Mk10	TAD	2017-02-14 18:00:00	-3606	2	0	NA	NA	NA	9	100	0.2	1.6	0.4	47.4	50.4	0	0	0	0
162382	162382	Transmission	Mk10	TAD	2017-02-15 18:00:00	-3606	4	0	NA	NA	NA	9	100	0.2	1	0.6	52.8	45.3	0	0	0	0
162382	162382	Transmission	Mk10	TAD	2017-02-18 06:00:00	-3606	4	0	NA	NA	NA	9	100	0.3	2.8	5.5	78.2	13.2	0	0	0	0
162382	162382	Transmission	Mk10	TAD	2017-02-18 18:00:00	-3606	2	0	NA	NA	NA	9	100	0.4	1.8	5.1	92.7	0	0	0	0	0
162382	162382	Transmission	Mk10	TAD	2017-02-19 06:00:00	-3606	2	0	NA	NA	NA	9	100	0.5	1.6	6.5	66.5	24.9	0	0	0	0
162382	162382	Transmission	Mk10	TAD	2017-02-20 06:00:00	-3606	2	0	NA	NA	NA	9	100	0.2	2.2	6.1	55.2	36.3	0	0	0	0
162382	162382	Transmission	Mk10	TAD	2017-02-21 06:00:00	-3606	2	0	NA	NA	NA	9	100	0.8	5.9	3.3	50.2	39.8	0	0	0	0
162382	162382	Transmission	Mk10	TAD	2017-02-22 18:00:00	-3606	2	0	NA	NA	NA	9	100	0.4	0.4	3.7	95.5	0	0	0	0	0
162382	162382	Transmission	Mk10	TAD	2017-02-23 06:00:00	-3606	2	0	NA	NA	NA	9	100	0.4	4.3	3.2	91.4	0.7	0	0	0	0
162382	162382	Transmission	Mk10	TAD	2017-02-23 18:00:00	-3606	4	0	NA	NA	NA	9	100	0.3	3.9	9	81.7	5.1	0	0	0	0
162382	162382	Transmission	Mk10	TAD	2017-02-24 18:00:00	-3606	2	0	NA	NA	NA	9	100	0.3	3.6	11.7	83.1	1.3	0	0	0	0
162382	162382	Transmission	Mk10	TAD	2017-02-25 18:00:00	-3606	2	0	NA	NA	NA	9	100	0.3	2.4	6.4	85.8	5.1	0	0	0	0
162382	162382	Transmission	Mk10	TAD	2017-02-27 06:00:00	-3606	4	0	NA	NA	NA	9	100	0.7	11.4	6.4	60.5	21	0	0	0	0
162382	162382	Transmission	Mk10	TAD	2017-02-27 18:00:00	-3606	2	0	NA	NA	NA	9	100	0.3	1	1.3	85.5	11.8	0	0	0	0
162382	162382	Transmission	Mk10	TAD	2017-02-28 06:00:00	-3606	2	0	NA	NA	NA	9	100	0.3	3.4	5.8	87	3.4	0	0	0	0
162382	162382	Transmission	Mk10	TAD	2017-02-28 18:00:00	-3606	2	0	NA	NA	NA	9	100	0.3	4.3	6.2	83.3	5.9	0	0	0	0
162382	162382	Transmission	Mk10	TAD	2017-03-01 06:00:00	-3606	4	0	NA	NA	NA	9	100	0.4	1.8	2.6	94.1	1.1	0	0	0	0
162382	162382	Transmission	Mk10	TAD	2017-03-02 06:00:00	-3606	2	0	NA	NA	NA	9	100	1.2	2.3	3.7	52.6	40.2	0	0	0	0
162382	162382	Transmission	Mk10	TAD	2017-03-03 18:00:00	-3606	2	0	NA	NA	NA	9	100	0.4	0.4	0.4	98.8	0	0	0	0	0
162382	162382	Transmission	Mk10	TAD	2017-03-04 06:00:00	-3606	2	0	NA	NA	NA	9	100	2.1	13.7	8.3	75.6	0.3	0	0	0	0
162382	162382	Transmission	Mk10	TAD	2017-03-04 18:00:00	-3606	2	0	NA	NA	NA	9	100	0.4	1.1	3.3	94.8	0.4	0	0	0	0
162382	162382	Transmission	Mk10	TAD	2017-03-06 06:00:00	-3606	2	0	NA	NA	NA	9	100	0.4	1	1.8	27.5	50.1	12.6	5.7	1	0
162382	162382	Transmission	Mk10	TAD	2017-03-06 18:00:00	-3606	2	0	NA	NA	NA	9	100	0.2	0.8	3.1	52.3	43	0.6	0	0	0
162382	162382	Transmission	Mk10	TAD	2017-03-07 06:00:00	-3606	2	0	NA	NA	NA	9	100	0	0	0.7	61.8	21.2	16.3	0	0	0
162382	162382	Transmission	Mk10	TAD	2017-03-08 18:00:00	-3606	2	0	NA	NA	NA	9	100	0.6	5.6	3.9	70.8	19.2	0	0	0	0
162382	162382	Transmission	Mk10	TAD	2017-03-09 06:00:00	-3606	2	0	NA	NA	NA	9	100	0.3	2.6	4.7	74.5	17.9	0	0	0	0
162382	162382	Transmission	Mk10	TAD	2017-03-10 18:00:00	-3606	4	0	NA	NA	NA	9	100	0.7	3	1.1	94.8	0.4	0	0	0	0
162382	162382	Transmission	Mk10	TAD	2017-03-11 06:00:00	-3606	2	0	NA	NA	NA	9	100	0.4	1.8	6.8	91	0	0	0	0	0
162382	162382	Transmission	Mk10	TAD	2017-03-12 18:00:00	-3606	2	0	NA	NA	NA	9	100	0	0	0	100	0	0	0	0	0
162382	162382	Transmission	Mk10	TAD	2017-03-13 06:00:00	-3606	2	0	NA	NA	NA	9	100	0.7	3.4	7.8	86.4	1.7	0	0	0	0
162382	162382	Transmission	Mk10	TAD	2017-03-13 18:00:00	-3606	2	0	NA	NA	NA	9	100	0.4	1.1	2.3	96.2	0	0	0	0	0
162382	162382	Transmission	Mk10	TAD	2017-03-14 06:00:00	-3606	4	0	NA	NA	NA	9	100	1	4.1	8.2	86.7	0	0	0	0	0
162382	162382	Transmission	Mk10	TAD	2017-03-15 06:00:00	-3606	8	0	NA	NA	NA	9	100	1.2	7.3	13.1	78	0.3	0	0	0	0
162382	162382	Transmission	Mk10	TAD	2017-03-15 18:00:00	-3606	2	0	NA	NA	NA	9	100	0.4	1.1	3	95.1	0.4	0	0	0	0
162382	162382	Transmission	Mk10	TAD	2017-03-16 06:00:00	-3606	2	0	NA	NA	NA	9	100	1.4	2.9	3.3	92.4	0	0	0	0	0
162382	162382	Transmission	Mk10	TAD	2017-03-17 18:00:00	-3606	4	0	NA	NA	NA	9	100	0.3	0.3	0.3	64	35.3	0	0	0	0
162382	162382	Transmission	Mk10	TAD	2017-03-21 06:00:00	-3606	2	0	NA	NA	NA	9	100	0.2	0.2	0.5	37.4	61.7	0	0	0	0
162382	162382	Transmission	Mk10	TAD	2017-03-25 18:00:00	-3606	4	0	NA	NA	NA	9	100	0.3	0.5	1.4	69.1	28.7	0	0	0	0
162382	162382	Transmission	Mk10	TAD	2017-03-26 18:00:00	-3606	2	0	NA	NA	NA	9	100	0.4	2.5	6.4	90.7	0	0	0	0	0
162382	162382	Transmission	Mk10	TAD	2017-03-31 06:00:00	-3606	2	0	NA	NA	NA	9	100	1.6	7.7	23.5	67.3	0	0	0	0	0
162382	162382	Transmission	Mk10	TAD	2017-04-05 18:00:00	-3606	2	0	NA	NA	NA	9	100	0.3	1.2	1.5	75.7	21.4	0	0	0	0
162382	162382	Transmission	Mk10	TAD	2017-04-06 18:00:00	-3606	2	0	NA	NA	NA	9	100	0.3	3.2	6.1	81.5	8.9	0	0	0	0
162382	162382	Transmission	Mk10	TAD	2017-04-07 06:00:00	-3606	2	0	NA	NA	NA	9	100	0.3	0.6	2.3	74.8	22	0	0	0	0
162382	162382	Transmission	Mk10	TAD	2017-04-12 06:00:00	-3606	2	0	NA	NA	NA	9	100	1.1	2	1.4	19.5	23.4	35.9	16.7	0	0
162382	162382	Transmission	Mk10	TAD	2017-04-16 18:00:00	-3606	2	0	NA	NA	NA	9	100	0.3	6.5	5.8	86.7	0.7	0	0	0	0
162382	162382	Transmission	Mk10	TAD	2017-04-17 18:00:00	-3606	2	0	NA	NA	NA	9	100	4.1	19.7	9.7	65.1	1.3	0	0	0	0
162382	162382	Transmission	Mk10	TAD	2017-04-18 06:00:00	-3606	2	0	NA	NA	NA	9	100	0.3	4.2	14.1	81.4	0	0	0	0	0
162382	162382	Transmission	Mk10	TAD	2017-04-23 06:00:00	-3606	2	0	NA	NA	NA	9	100	0.2	1.1	7.9	45.8	45	0	0	0	0
162382	162382	Transmission	Mk10	TAD	2017-04-23 18:00:00	-3606	2	0	NA	NA	NA	9	100	0.4	3.7	2.2	93.7	0	0	0	0	0
162382	162382	Transmission	Mk10	TAD	2017-04-25 06:00:00	-3606	4	0	NA	NA	NA	9	100	0.4	0.8	3	95.9	0	0	0	0	0
162382	162382	Transmission	Mk10	TAD	2017-04-25 18:00:00	-3606	2	0	NA	NA	NA	9	100	1	4.5	5.6	88.8	0	0	0	0	0
162382	162382	Transmission	Mk10	TAD	2017-04-26 06:00:00	-3606	2	0	NA	NA	NA	9	100	1.9	8.8	8.5	80.4	0.3	0	0	0	0
162382	162382	Transmission	Mk10	TAD	2017-04-26 18:00:00	-3606	2	0	NA	NA	NA	9	100	0.4	1.5	4	93.8	0.4	0	0	0	0
162382	162382	Transmission	Mk10	TAD	2017-04-27 18:00:00	-3606	2	0	NA	NA	NA	9	100	0.7	2.9	4	92.4	0	0	0	0	0
162382	162382	Transmission	Mk10	TAD	2017-04-28 06:00:00	-3606	2	0	NA	NA	NA	9	100	1.1	2.9	2.2	92.4	1.4	0	0	0	0
162382	162382	Transmission	Mk10	TAD	2017-05-01 06:00:00	-3606	2	0	NA	NA	NA	9	100	2.2	7.4	4.5	81.7	4.2	0	0	0	0
162382	162382	Transmission	Mk10	TAD	2017-05-03 18:00:00	-3606	6	0	NA	NA	NA	9	100	0.9	5.9	5	55.4	27.4	5.4	0	0	0
162382	162382	Transmission	Mk10	TAD	2017-05-04 06:00:00	-3606	6	0	NA	NA	NA	9	100	1.8	6.3	5.3	41.6	42.6	2.3	0	0	0
162382	162382	Transmission	Mk10	TAD	2017-05-06 18:00:00	-3606	2	0	NA	NA	NA	9	100	0.3	9	15.8	72	2.8	0	0	0	0
162382	162382	Transmission	Mk10	TAD	2017-05-07 06:00:00	-3606	2	0	NA	NA	NA	9	100	1.1	2.2	2.6	94.1	0	0	0	0	0
162382	162382	Transmission	Mk10	TAD	2017-05-08 06:00:00	-3606	2	0	NA	NA	NA	9	100	1.4	3.2	5.3	90.1	0	0	0	0	0
162382	162382	Transmission	Mk10	TAD	2017-05-09 18:00:00	-3606	2	0	NA	NA	NA	9	100	1.8	11.4	10.5	74.6	1.8	0	0	0	0
162382	162382	Transmission	Mk10	TAD	2017-05-12 06:00:00	-3606	2	0	NA	NA	NA	9	100	0.7	2.2	4.7	92	0.4	0	0	0	0
162382	162382	Transmission	Mk10	TAD	2017-05-12 18:00:00	-3606	2	0	NA	NA	NA	9	100	0.7	5.7	8.7	84.9	0	0	0	0	0
162382	162382	Transmission	Mk10	TAD	2017-05-13 06:00:00	-3606	4	0	NA	NA	NA	9	100	0.4	1.1	4	92.1	2.5	0	0	0	0
162382	162382	Transmission	Mk10	TAD	2017-05-14 06:00:00	-3606	4	0	NA	NA	NA	9	100	0.4	1.9	2.6	94.8	0.4	0	0	0	0
162382	162382	Transmission	Mk10	TAD	2017-05-17 06:00:00	-3606	2	0	NA	NA	NA	9	100	0.4	0.4	0.4	91.4	7.5	0	0	0	0
162382	162382	Transmission	Mk10	TAD	2017-05-18 06:00:00	-3606	2	0	NA	NA	NA	9	100	0.4	1.1	2.3	95.9	0.4	0	0	0	0
162382	162382	Transmission	Mk10	TAD	2017-05-20 06:00:00	-3606	4	0	NA	NA	NA	9	100	3	6.2	27.4	63.4	0	0	0	0	0
162382	162382	Transmission	Mk10	TAD	2017-05-20 18:00:00	-3606	2	0	NA	NA	NA	9	100	1.2	6.5	12.1	79.4	0.6	0	0	0	0
162382	162382	Transmission	Mk10	TAD	2017-05-23 18:00:00	-3606	2	0	NA	NA	NA	9	100	0.4	1.5	5.1	93.1	0	0	0	0	0
162382	162382	Transmission	Mk10	TAD	2017-05-24 06:00:00	-3606	2	0	NA	NA	NA	9	100	3.5	18.3	14.5	63.8	0	0	0	0	0
162382	162382	Transmission	Mk10	TAD	2017-05-29 06:00:00	-3606	6	0	NA	NA	NA	9	100	4	6.3	3.7	84.7	1.3	0	0	0	0
162382	162382	Transmission	Mk10	TAD	2017-05-29 18:00:00	-3606	2	0	NA	NA	NA	9	100	0.6	1.7	1.9	47.9	47.9	0	0	0	0
162382	162382	Transmission	Mk10	TAD	2017-05-31 06:00:00	-3606	2	0	NA	NA	NA	9	100	2.3	6.4	2.6	34.3	54.4	0	0	0	0
162382	162382	Transmission	Mk10	TAD	2017-05-31 18:00:00	-3606	2	0	NA	NA	NA	9	100	3.5	3.3	2.2	47.3	43.6	0	0	0	0
162382	162382	Transmission	Mk10	TAD	2017-06-01 18:00:00	-3606	2	0	NA	NA	NA	9	100	1.2	4.9	3	31.9	59	0	0	0	0
162382	162382	Transmission	Mk10	TAD	2017-06-02 06:00:00	-3606	4	0	NA	NA	NA	9	100	2.6	17.2	5.7	66.6	7.8	0	0	0	0
162382	162382	Transmission	Mk10	TAD	2017-06-03 18:00:00	-3606	4	0	NA	NA	NA	9	100	2.2	3.6	2.2	91.7	0.4	0	0	0	0
162382	162382	Transmission	Mk10	TAD	2017-06-04 06:00:00	-3606	2	0	NA	NA	NA	9	100	16.5	24	9.8	48.6	1.2	0	0	0	0
162382	162382	Transmission	Mk10	TAD	2017-06-07 06:00:00	-3606	4	0	NA	NA	NA	9	100	9	17.6	16.3	55.8	1.3	0	0	0	0
162382	162382	Transmission	Mk10	TAD	2017-06-09 06:00:00	-3606	2	0	NA	NA	NA	9	100	9.7	23.8	10.1	53.8	2.5	0	0	0	0
162382	162382	Transmission	Mk10	TAD	2017-06-09 18:00:00	-3606	2	0	NA	NA	NA	9	100	0.7	2.4	4.5	87.6	4.8	0	0	0	0
162382	162382	Transmission	Mk10	TAD	2017-06-10 06:00:00	-3606	2	0	NA	NA	NA	9	100	3.2	15.2	5.3	74.6	1.8	0	0	0	0
162382	162382	Transmission	Mk10	TAD	2017-06-11 18:00:00	-3606	2	0	NA	NA	NA	9	100	1.8	5.3	3.5	74.6	14.9	0	0	0	0
162382	162382	Transmission	Mk10	TAD	2017-06-14 18:00:00	-3606	4	0	NA	NA	NA	9	100	3	4.6	8.9	83.6	0	0	0	0	0
162382	162382	Transmission	Mk10	TAD	2017-06-15 06:00:00	-3606	2	0	NA	NA	NA	9	100	13.6	27.8	19.2	39.4	0	0	0	0	0
162382	162382	Transmission	Mk10	TAD	2017-06-16 18:00:00	-3606	2	0	NA	NA	NA	9	100	1.8	4.9	9.1	50.1	34.1	0	0	0	0
162382	162382	Transmission	Mk10	TAD	2017-06-17 18:00:00	-3606	2	0	NA	NA	NA	9	100	1.2	5	6.2	75	12.6	0	0	0	0
152724	152724	Transmission	Mk10	TAD	2016-05-25 12:00:00	9	8	0	NA	NA	NA	5	100	0	2.8	38.8	58.4	0	NA	NA	NA	NA
152724	152724	Transmission	Mk10	TAD	2016-05-25 18:00:00	9	2	0	NA	NA	NA	5	100	0	0.4	0.7	93.7	5.2	NA	NA	NA	NA
152724	152724	Transmission	Mk10	TAD	2016-05-27 06:00:00	9	2	0	NA	NA	NA	5	100	0	0.9	23.7	75.4	0	NA	NA	NA	NA
152724	152724	Transmission	Mk10	TAD	2016-05-27 18:00:00	9	2	0	NA	NA	NA	5	100	0	0.4	2.7	97	0	NA	NA	NA	NA
152724	152724	Transmission	Mk10	TAD	2016-05-28 06:00:00	9	4	0	NA	NA	NA	5	100	0	0.2	57.9	41.9	0	NA	NA	NA	NA
152724	152724	Transmission	Mk10	TAD	2016-05-30 06:00:00	9	2	0	NA	NA	NA	5	100	0	0.3	15	75	9.7	NA	NA	NA	NA
152724	152724	Transmission	Mk10	TAD	2016-05-30 18:00:00	9	2	0	NA	NA	NA	5	100	0	0.3	7.2	87.9	4.5	NA	NA	NA	NA
152724	152724	Transmission	Mk10	TAD	2016-05-31 18:00:00	9	2	0	NA	NA	NA	5	100	0	0.4	1.2	98.5	0	NA	NA	NA	NA
152724	152724	Transmission	Mk10	TAD	2016-06-02 06:00:00	9	2	0	NA	NA	NA	5	100	0	2	46.5	51.3	0.2	NA	NA	NA	NA
152724	152724	Transmission	Mk10	TAD	2016-06-06 06:00:00	9	2	0	NA	NA	NA	5	100	0	0.4	7.5	91.4	0.7	NA	NA	NA	NA
152724	152724	Transmission	Mk10	TAD	2016-06-07 06:00:00	9	2	0	NA	NA	NA	5	100	0	0.3	19.5	78.9	1.2	NA	NA	NA	NA
152724	152724	Transmission	Mk10	TAD	2016-06-11 18:00:00	9	4	0	NA	NA	NA	5	100	0	0.4	1.1	97.7	0.8	NA	NA	NA	NA
152724	152724	Transmission	Mk10	TAD	2016-06-12 18:00:00	9	4	0	NA	NA	NA	5	100	0	0	0	99.6	0.4	NA	NA	NA	NA
152724	152724	Transmission	Mk10	TAD	2016-06-14 18:00:00	10	2	0	NA	NA	NA	5	100	0	0.4	1.1	97.3	1.1	NA	NA	NA	NA
152724	152724	Transmission	Mk10	TAD	2016-06-15 06:00:00	10	2	0	NA	NA	NA	5	100	0	0.3	23.4	76	0.3	NA	NA	NA	NA
152724	152724	Transmission	Mk10	TAD	2016-06-17 06:00:00	10	2	0	NA	NA	NA	5	100	0	0.2	38.8	60	0.9	NA	NA	NA	NA
152724	152724	Transmission	Mk10	TAD	2016-06-19 06:00:00	10	2	0	NA	NA	NA	5	100	0.2	3.4	58.4	38	0	NA	NA	NA	NA
152724	152724	Transmission	Mk10	TAD	2016-06-19 18:00:00	10	2	0	NA	NA	NA	5	100	0	0.4	1.1	92.7	5.8	NA	NA	NA	NA
152724	152724	Transmission	Mk10	TAD	2016-06-21 06:00:00	10	2	0	NA	NA	NA	5	100	0	5.1	53.8	41.1	0	NA	NA	NA	NA
152724	152724	Transmission	Mk10	TAD	2016-06-21 18:00:00	10	2	0	NA	NA	NA	5	100	0	0.4	5.8	91.7	2.2	NA	NA	NA	NA
152724	152724	Transmission	Mk10	TAD	2016-06-22 06:00:00	10	2	0	NA	NA	NA	5	100	0.2	9.7	60.3	29.7	0	NA	NA	NA	NA
152724	152724	Transmission	Mk10	TAD	2016-06-23 06:00:00	10	2	0	NA	NA	NA	5	100	0	2.8	38.2	59	0	NA	NA	NA	NA
152724	152724	Transmission	Mk10	TAD	2016-06-24 06:00:00	10	8	0	NA	NA	NA	5	100	0	1.1	41.6	56.9	0.4	NA	NA	NA	NA
152724	152724	Transmission	Mk10	TAD	2016-06-24 18:00:00	10	4	0	NA	NA	NA	5	100	0	0	0.4	99.2	0.4	NA	NA	NA	NA
152724	152724	Transmission	Mk10	TAD	2016-06-25 06:00:00	10	2	0	NA	NA	NA	5	100	0	0.6	28.6	70.6	0.3	NA	NA	NA	NA
152724	152724	Transmission	Mk10	TAD	2016-06-27 06:00:00	10	2	0	NA	NA	NA	5	100	0	1.4	59.7	38.9	0	NA	NA	NA	NA
152724	152724	Transmission	Mk10	TAD	2016-06-27 18:00:00	10	6	0	NA	NA	NA	5	100	0	0.4	1.2	98.1	0.4	NA	NA	NA	NA
152724	152724	Transmission	Mk10	TAD	2016-06-29 06:00:00	10	2	0	NA	NA	NA	5	100	0	0.7	56	42.4	0.9	NA	NA	NA	NA
152724	152724	Transmission	Mk10	TAD	2016-06-30 18:00:00	10	2	0	NA	NA	NA	5	100	0	0.4	6.9	92.7	0	NA	NA	NA	NA
152724	152724	Transmission	Mk10	TAD	2016-07-01 18:00:00	10	2	0	NA	NA	NA	5	100	0	0	17.7	82.3	0	NA	NA	NA	NA
152724	152724	Transmission	Mk10	TAD	2016-07-02 06:00:00	10	2	0	NA	NA	NA	5	100	0	2.2	71.1	26.3	0.3	NA	NA	NA	NA
152724	152724	Transmission	Mk10	TAD	2016-07-02 18:00:00	10	2	0	NA	NA	NA	5	100	0	0.4	6.2	93.1	0.4	NA	NA	NA	NA
152724	152724	Transmission	Mk10	TAD	2016-07-03 06:00:00	10	2	0	NA	NA	NA	5	100	0	1.2	47.5	51.1	0.2	NA	NA	NA	NA
152724	152724	Transmission	Mk10	TAD	2016-07-04 18:00:00	11	2	0	NA	NA	NA	5	100	0	0.4	5.5	94.1	0	NA	NA	NA	NA
152724	152724	Transmission	Mk10	TAD	2016-07-06 18:00:00	11	2	0	NA	NA	NA	5	100	0	0.4	0.4	90.4	8.9	NA	NA	NA	NA
152724	152724	Transmission	Mk10	TAD	2016-07-07 06:00:00	11	2	0	NA	NA	NA	5	100	0	0.2	24.8	47.7	27.3	NA	NA	NA	NA
152724	152724	Transmission	Mk10	TAD	2016-07-07 18:00:00	11	2	0	NA	NA	NA	5	100	0	0.3	13.2	86.4	0	NA	NA	NA	NA
152724	152724	Transmission	Mk10	TAD	2016-07-09 06:00:00	11	2	0	NA	NA	NA	5	100	0	0.8	27	68.9	3.2	NA	NA	NA	NA
152724	152724	Transmission	Mk10	TAD	2016-07-10 18:00:00	11	4	0	NA	NA	NA	5	100	0	0.4	8.9	90.7	0	NA	NA	NA	NA
152724	152724	Transmission	Mk10	TAD	2016-07-11 18:00:00	11	2	0	NA	NA	NA	5	100	0	0	7.2	91.7	1.1	NA	NA	NA	NA
152724	152724	Transmission	Mk10	TAD	2016-07-12 06:00:00	11	2	0	NA	NA	NA	5	100	0	1.1	26.5	72.4	0	NA	NA	NA	NA
152724	152724	Transmission	Mk10	TAD	2016-07-13 06:00:00	11	8	0	NA	NA	NA	5	100	0	3	26.7	70.2	0	NA	NA	NA	NA
152724	152724	Transmission	Mk10	TAD	2016-07-17 06:00:00	11	4	0	NA	NA	NA	5	100	0	0.2	23.1	63.3	13.4	NA	NA	NA	NA
152724	152724	Transmission	Mk10	TAD	2016-07-18 06:00:00	11	2	0	NA	NA	NA	5	100	0.2	6.6	53.9	39.3	0	NA	NA	NA	NA
152724	152724	Transmission	Mk10	TAD	2016-07-19 18:00:00	11	4	0	NA	NA	NA	5	100	0	0.3	13.5	85.9	0.3	NA	NA	NA	NA
152724	152724	Transmission	Mk10	TAD	2016-07-21 18:00:00	11	2	0	NA	NA	NA	5	100	0	0.3	18.7	81	0	NA	NA	NA	NA
152724	152724	Transmission	Mk10	TAD	2016-07-22 18:00:00	11	4	0	NA	NA	NA	5	100	0	0.4	1.9	97.7	0	NA	NA	NA	NA
152724	152724	Transmission	Mk10	TAD	2016-07-24 06:00:00	12	2	0	NA	NA	NA	5	100	0	1.4	25.9	72.6	0	NA	NA	NA	NA
152724	152724	Transmission	Mk10	TAD	2016-07-24 18:00:00	12	2	0	NA	NA	NA	5	100	0	0.3	11.4	88.2	0	NA	NA	NA	NA
152724	152724	Transmission	Mk10	TAD	2016-07-25 06:00:00	12	6	0	NA	NA	NA	5	100	0	0.3	26	73.7	0	NA	NA	NA	NA
152724	152724	Transmission	Mk10	TAD	2016-07-25 18:00:00	12	2	0	NA	NA	NA	5	100	0	0.4	2.7	97	0	NA	NA	NA	NA
152724	152724	Transmission	Mk10	TAD	2016-07-26 06:00:00	12	2	0	NA	NA	NA	5	100	0	0.6	27.7	71.8	0	NA	NA	NA	NA
152724	152724	Transmission	Mk10	TAD	2016-07-26 18:00:00	12	2	0	NA	NA	NA	5	100	0	0.3	4.5	81.7	13.5	NA	NA	NA	NA
152724	152724	Transmission	Mk10	TAD	2016-07-27 18:00:00	12	6	0	NA	NA	NA	5	100	0	0.3	20.7	78.7	0.3	NA	NA	NA	NA
152724	152724	Transmission	Mk10	TAD	2016-07-30 18:00:00	12	2	0	NA	NA	NA	5	100	0	0.4	1.9	97.7	0	NA	NA	NA	NA
152724	152724	Transmission	Mk10	TAD	2016-08-01 18:00:00	12	2	0	NA	NA	NA	5	100	0	0	0	98.8	1.2	NA	NA	NA	NA
152724	152724	Transmission	Mk10	TAD	2016-08-02 06:00:00	12	2	0	NA	NA	NA	5	100	0	2.4	35.1	60.9	1.7	NA	NA	NA	NA
152724	152724	Transmission	Mk10	TAD	2016-08-03 06:00:00	12	2	0	NA	NA	NA	5	100	0	0.3	15.2	84.4	0	NA	NA	NA	NA
152724	152724	Transmission	Mk10	TAD	2016-08-03 18:00:00	12	6	0	NA	NA	NA	5	100	0	0.3	11.7	87.9	0	NA	NA	NA	NA
152724	152724	Transmission	Mk10	TAD	2016-08-07 06:00:00	12	2	0	NA	NA	NA	5	100	0	1.4	27.7	70.6	0.3	NA	NA	NA	NA
152724	152724	Transmission	Mk10	TAD	2016-08-07 18:00:00	12	2	0	NA	NA	NA	5	100	0	0.3	1.3	81.7	16.7	NA	NA	NA	NA
152724	152724	Transmission	Mk10	TAD	2016-08-08 06:00:00	12	2	0	NA	NA	NA	5	100	0.3	1.1	25.3	72.4	0.9	NA	NA	NA	NA
152724	152724	Transmission	Mk10	TAD	2016-08-09 18:00:00	12	2	0	NA	NA	NA	5	100	0	0.4	1.9	97.7	0	NA	NA	NA	NA
152724	152724	Transmission	Mk10	TAD	2016-08-12 06:00:00	12	6	0	NA	NA	NA	5	100	0	0.2	49.6	50.2	0	NA	NA	NA	NA
152724	152724	Transmission	Mk10	TAD	2016-08-13 18:00:00	13	4	0	NA	NA	NA	5	100	0	0.4	0.8	98.8	0	NA	NA	NA	NA
152724	152724	Transmission	Mk10	TAD	2016-08-14 06:00:00	13	6	0	NA	NA	NA	5	100	0.2	3.1	48.8	48	0	NA	NA	NA	NA
152724	152724	Transmission	Mk10	TAD	2016-08-15 18:00:00	13	2	0	NA	NA	NA	5	100	0	1.1	9.1	89.5	0.4	NA	NA	NA	NA
152724	152724	Transmission	Mk10	TAD	2016-08-16 06:00:00	13	2	0	NA	NA	NA	5	100	0	3	58	39.1	0	NA	NA	NA	NA
152724	152724	Transmission	Mk10	TAD	2016-08-17 18:00:00	13	4	0	NA	NA	NA	5	100	0	0.4	4.4	93.4	1.8	NA	NA	NA	NA
152724	152724	Transmission	Mk10	TAD	2016-08-18 18:00:00	13	2	0	NA	NA	NA	5	100	0.2	48.7	5.4	44.4	1.3	NA	NA	NA	NA
157297	157297	Transmission	Mk10	TAD	2016-12-19 10:00:00	-3607	6	0	NA	NA	NA	8	100	0.3	6.2	18.6	71.3	1.4	2.3	0	0	NA
157297	157297	Transmission	Mk10	TAD	2016-12-19 18:00:00	-3607	8	0	NA	NA	NA	8	100	0	0	0	100	0	0	0	0	NA
157297	157297	Transmission	Mk10	TAD	2016-12-20 06:00:00	-3607	6	0	NA	NA	NA	8	100	0	2.7	10.5	86.4	0.3	0	0	0	NA
157297	157297	Transmission	Mk10	TAD	2016-12-20 18:00:00	-3607	8	0	NA	NA	NA	8	100	0	0.4	0.8	98.8	0	0	0	0	NA
157297	157297	Transmission	Mk10	TAD	2016-12-21 06:00:00	-3607	2	0	NA	NA	NA	8	100	0.3	3.4	14.6	79.4	2.2	0	0	0	NA
157297	157297	Transmission	Mk10	TAD	2016-12-21 18:00:00	-3607	2	0	NA	NA	NA	8	100	0.3	0.3	0.3	87	11.9	0	0	0	NA
157297	157297	Transmission	Mk10	TAD	2016-12-22 06:00:00	-3607	2	0	NA	NA	NA	8	100	0	1	9.4	82.3	7.4	0	0	0	NA
157297	157297	Transmission	Mk10	TAD	2016-12-22 18:00:00	-3607	10	0	NA	NA	NA	8	100	0.4	0.4	2.6	95.5	1.1	0	0	0	NA
157297	157297	Transmission	Mk10	TAD	2016-12-23 06:00:00	-3607	6	0	NA	NA	NA	8	100	0.3	4.6	5.9	83.1	6.2	0	0	0	NA
157297	157297	Transmission	Mk10	TAD	2016-12-23 18:00:00	-3607	10	0	NA	NA	NA	8	100	0	0.3	0.5	33.8	65.4	0	0	0	NA
157297	157297	Transmission	Mk10	TAD	2016-12-24 06:00:00	-3607	2	0	NA	NA	NA	8	100	0.3	2.6	22.2	66.3	8.6	0	0	0	NA
157297	157297	Transmission	Mk10	TAD	2016-12-24 18:00:00	-3607	2	0	NA	NA	NA	8	100	0.3	0.3	3	69.8	26.6	0	0	0	NA
157297	157297	Transmission	Mk10	TAD	2016-12-25 06:00:00	-3607	2	0	NA	NA	NA	8	100	0	0.4	3.5	90.4	2.8	2.1	0.7	0	NA
157297	157297	Transmission	Mk10	TAD	2016-12-26 06:00:00	-3607	2	0	NA	NA	NA	8	100	0	0.2	0.8	52.9	44.4	1.7	0	0	NA
157297	157297	Transmission	Mk10	TAD	2016-12-26 18:00:00	-3607	2	0	NA	NA	NA	8	100	0	0	0.2	44.8	55	0	0	0	NA
157297	157297	Transmission	Mk10	TAD	2016-12-27 06:00:00	-3607	6	0	NA	NA	NA	8	100	0	0.4	0.7	42.9	56	0	0	0	NA
157297	157297	Transmission	Mk10	TAD	2016-12-27 18:00:00	-3607	4	0	NA	NA	NA	8	100	0	0.3	1.3	79.9	18.5	0	0	0	NA
157297	157297	Transmission	Mk10	TAD	2016-12-28 06:00:00	-3607	4	0	NA	NA	NA	8	100	0.3	4.6	6.6	69.7	18.9	0	0	0	NA
157297	157297	Transmission	Mk10	TAD	2016-12-28 18:00:00	-3607	2	0	NA	NA	NA	8	100	0	0.4	0.4	97.3	1.9	0	0	0	NA
157297	157297	Transmission	Mk10	TAD	2016-12-29 06:00:00	-3607	4	0	NA	NA	NA	8	100	0.3	1	4.3	64.5	29.9	0	0	0	NA
157297	157297	Transmission	Mk10	TAD	2016-12-29 18:00:00	-3607	6	0	NA	NA	NA	8	100	0	0.4	1.2	98.5	0	0	0	0	NA
157297	157297	Transmission	Mk10	TAD	2016-12-30 06:00:00	-3607	8	0	NA	NA	NA	8	100	0	0.4	1.1	91.1	7.5	0	0	0	NA
157297	157297	Transmission	Mk10	TAD	2016-12-30 18:00:00	-3607	6	0	NA	NA	NA	8	100	0	0.3	5.7	76.3	17.7	0	0	0	NA
157297	157297	Transmission	Mk10	TAD	2016-12-31 06:00:00	-3607	4	0	NA	NA	NA	8	100	0	0.4	1.8	92.4	5.4	0	0	0	NA
157297	157297	Transmission	Mk10	TAD	2016-12-31 18:00:00	-3607	10	0	NA	NA	NA	8	100	0	0.6	8.5	80.7	10.1	0	0	0	NA
157297	157297	Transmission	Mk10	TAD	2017-01-01 06:00:00	-3607	4	0	NA	NA	NA	8	100	0	0.3	1.4	87.9	10.3	0	0	0	NA
157297	157297	Transmission	Mk10	TAD	2017-01-01 18:00:00	-3607	8	0	NA	NA	NA	8	100	0	1.4	7.8	90.7	0	0	0	0	NA
157297	157297	Transmission	Mk10	TAD	2017-01-02 06:00:00	-3607	6	0	NA	NA	NA	8	100	0	0.2	0.5	63	36.3	0	0	0	NA
157297	157297	Transmission	Mk10	TAD	2017-01-02 18:00:00	-3607	6	0	NA	NA	NA	8	100	0	0.7	3.1	89.2	7	0	0	0	NA
157297	157297	Transmission	Mk10	TAD	2017-01-03 06:00:00	-3607	4	0	NA	NA	NA	8	100	0	0.4	1.9	94.4	3.3	0	0	0	NA
157297	157297	Transmission	Mk10	TAD	2017-01-03 18:00:00	-3607	2	0	NA	NA	NA	8	100	0	0.3	4.3	83.8	11.6	0	0	0	NA
157297	157297	Transmission	Mk10	TAD	2017-01-04 06:00:00	-3607	4	0	NA	NA	NA	8	100	0	0.3	0.8	32.4	66.6	0	0	0	NA
157297	157297	Transmission	Mk10	TAD	2017-01-04 18:00:00	-3607	2	0	NA	NA	NA	8	100	0	0.3	2.8	87.9	9	0	0	0	NA
157297	157297	Transmission	Mk10	TAD	2017-01-05 06:00:00	-3607	4	0	NA	NA	NA	8	100	0	0	0	37.3	62.7	0	0	0	NA
157297	157297	Transmission	Mk10	TAD	2017-01-05 18:00:00	-3607	4	0	NA	NA	NA	8	100	0	0	0.5	57.6	37.4	0.9	2.7	0.9	NA
157297	157297	Transmission	Mk10	TAD	2017-01-06 06:00:00	-3607	6	0	NA	NA	NA	8	100	0	0.3	1.8	29	64	3.8	1.3	0	NA
157297	157297	Transmission	Mk10	TAD	2017-01-06 18:00:00	-3607	6	0	NA	NA	NA	8	100	0	0.4	4.4	94.4	0.7	0	0	0	NA
157297	157297	Transmission	Mk10	TAD	2017-01-07 06:00:00	-3607	6	0	NA	NA	NA	8	100	0	0	0	75.4	24.6	0	0	0	NA
157297	157297	Transmission	Mk10	TAD	2017-01-07 18:00:00	-3607	4	0	NA	NA	NA	8	100	0	0	0.6	71.4	28	0	0	0	NA
157297	157297	Transmission	Mk10	TAD	2017-01-08 06:00:00	-3607	10	0	NA	NA	NA	8	100	0	0.3	0.5	66.6	32.6	0	0	0	NA
157297	157297	Transmission	Mk10	TAD	2017-01-08 18:00:00	-3607	4	0	NA	NA	NA	8	100	0	0.4	1.1	91.4	7.2	0	0	0	NA
157297	157297	Transmission	Mk10	TAD	2017-01-09 18:00:00	-3607	4	0	NA	NA	NA	8	100	0	0.3	1.8	75.7	22.3	0	0	0	NA
157297	157297	Transmission	Mk10	TAD	2017-01-10 06:00:00	-3607	4	0	NA	NA	NA	8	100	0	0.2	3.1	51.9	44.8	0	0	0	NA
157297	157297	Transmission	Mk10	TAD	2017-01-10 18:00:00	-3607	8	0	NA	NA	NA	8	100	0	0.4	0.4	99.2	0	0	0	0	NA
157297	157297	Transmission	Mk10	TAD	2017-01-11 06:00:00	-3607	10	0	NA	NA	NA	8	100	0	0	0	88.5	11.5	0	0	0	NA
157297	157297	Transmission	Mk10	TAD	2017-01-11 18:00:00	-3607	8	0	NA	NA	NA	8	100	0	0.4	0.4	96.2	3	0	0	0	NA
157297	157297	Transmission	Mk10	TAD	2017-01-12 06:00:00	-3607	8	0	NA	NA	NA	8	100	0	0.3	2.3	84.7	12.7	0	0	0	NA
157297	157297	Transmission	Mk10	TAD	2017-01-12 18:00:00	-3607	8	0	NA	NA	NA	8	100	0	0.3	4.2	76.8	18.7	0	0	0	NA
157297	157297	Transmission	Mk10	TAD	2017-01-13 06:00:00	-3607	2	0	NA	NA	NA	8	100	0	0.9	11.4	74.3	13.4	0	0	0	NA
157297	157297	Transmission	Mk10	TAD	2017-01-13 18:00:00	-3607	10	0	NA	NA	NA	8	100	0	0.3	0.3	84.7	14.7	0	0	0	NA
157297	157297	Transmission	Mk10	TAD	2017-01-14 06:00:00	-3607	6	0	NA	NA	NA	8	100	0	0.3	6.2	75.7	17.8	0	0	0	NA
157297	157297	Transmission	Mk10	TAD	2017-01-14 18:00:00	-3607	6	0	NA	NA	NA	8	100	0	0.4	2.7	96.6	0.4	0	0	0	NA
157297	157297	Transmission	Mk10	TAD	2017-01-15 06:00:00	-3607	4	0	NA	NA	NA	8	100	0	0.2	1.6	49.8	48.4	0	0	0	NA
157297	157297	Transmission	Mk10	TAD	2017-01-15 18:00:00	-3607	4	0	NA	NA	NA	8	100	0	0.4	1.5	97.7	0.4	0	0	0	NA
157297	157297	Transmission	Mk10	TAD	2017-01-16 18:00:00	-3607	4	0	NA	NA	NA	8	100	0	0.4	1.5	98.1	0	0	0	0	NA
157297	157297	Transmission	Mk10	TAD	2017-01-17 06:00:00	-3607	4	0	NA	NA	NA	8	100	0	0.2	3.3	55.4	41.1	0	0	0	NA
157297	157297	Transmission	Mk10	TAD	2017-01-17 18:00:00	-3607	2	0	NA	NA	NA	8	100	0	0	0	100	0	0	0	0	NA
157297	157297	Transmission	Mk10	TAD	2017-01-18 06:00:00	-3607	8	0	NA	NA	NA	8	100	0	0.3	3.1	31.1	65.6	0	0	0	NA
157297	157297	Transmission	Mk10	TAD	2017-01-18 18:00:00	-3607	8	0	NA	NA	NA	8	100	0	0	0.4	99.6	0	0	0	0	NA
157297	157297	Transmission	Mk10	TAD	2017-01-19 06:00:00	-3607	10	0	NA	NA	NA	8	100	0	0.2	2.5	63	34.3	0	0	0	NA
157297	157297	Transmission	Mk10	TAD	2017-01-19 18:00:00	-3607	8	0	NA	NA	NA	8	100	0	0.4	3.8	95.9	0	0	0	0	NA
157297	157297	Transmission	Mk10	TAD	2017-01-20 06:00:00	-3607	4	0	NA	NA	NA	8	100	0	0.3	4.8	64	31	0	0	0	NA
157297	157297	Transmission	Mk10	TAD	2017-01-20 18:00:00	-3607	4	0	NA	NA	NA	8	100	0	0	0	100	0	0	0	0	NA
157297	157297	Transmission	Mk10	TAD	2017-01-21 06:00:00	-3607	4	0	NA	NA	NA	8	100	0	0.3	9.3	78.9	11.5	0	0	0	NA
157297	157297	Transmission	Mk10	TAD	2017-01-21 18:00:00	-3607	4	0	NA	NA	NA	8	100	0	0.4	4.5	95.1	0	0	0	0	NA
157297	157297	Transmission	Mk10	TAD	2017-01-22 06:00:00	-3607	6	0	NA	NA	NA	8	100	0	0.3	5.2	69.5	25.1	0	0	0	NA
157297	157297	Transmission	Mk10	TAD	2017-01-22 18:00:00	-3607	2	0	NA	NA	NA	8	100	0	0.4	2.3	97.3	0	0	0	0	NA
157297	157297	Transmission	Mk10	TAD	2017-01-23 06:00:00	-3607	4	0	NA	NA	NA	8	100	0	0.2	0.6	50.2	49	0	0	0	NA
157297	157297	Transmission	Mk10	TAD	2017-01-23 18:00:00	-3607	10	0	NA	NA	NA	8	100	0	0.4	1.2	98.4	0	0	0	0	NA
157297	157297	Transmission	Mk10	TAD	2017-01-24 06:00:00	-3607	6	0	NA	NA	NA	8	100	0	0.2	1.5	43	55.2	0	0	0	NA
157297	157297	Transmission	Mk10	TAD	2017-01-24 18:00:00	-3607	4	0	NA	NA	NA	8	100	0	0.4	0.4	99.2	0	0	0	0	NA
157297	157297	Transmission	Mk10	TAD	2017-01-25 06:00:00	-3607	6	0	NA	NA	NA	8	100	0	0.2	7.1	30.4	62.3	0	0	0	NA
157297	157297	Transmission	Mk10	TAD	2017-01-25 18:00:00	-3607	12	0	NA	NA	NA	8	100	0	0.4	2.3	97	0.4	0	0	0	NA
157297	157297	Transmission	Mk10	TAD	2017-01-26 06:00:00	-3607	12	0	NA	NA	NA	8	100	0	0.2	0.9	41.6	57.3	0	0	0	NA
157297	157297	Transmission	Mk10	TAD	2017-01-26 18:00:00	-3607	6	0	NA	NA	NA	8	100	0	0.4	5.2	94.1	0.4	0	0	0	NA
157297	157297	Transmission	Mk10	TAD	2017-01-27 18:00:00	-3607	6	0	NA	NA	NA	8	100	0	0.4	1.1	95.5	3	0	0	0	NA
157297	157297	Transmission	Mk10	TAD	2017-01-28 06:00:00	-3607	6	0	NA	NA	NA	8	100	0	0.3	1.6	65.6	32.6	0	0	0	NA
157297	157297	Transmission	Mk10	TAD	2017-01-28 18:00:00	-3607	8	0	NA	NA	NA	8	100	0	0.4	5.4	92.4	1.8	0	0	0	NA
157297	157297	Transmission	Mk10	TAD	2017-01-29 06:00:00	-3607	2	0	NA	NA	NA	8	100	0	0	0.6	76.8	22.6	0	0	0	NA
157297	157297	Transmission	Mk10	TAD	2017-01-29 18:00:00	-3607	8	0	NA	NA	NA	8	100	0	0	0.4	95.1	4.5	0	0	0	NA
157297	157297	Transmission	Mk10	TAD	2017-01-30 06:00:00	-3607	6	0	NA	NA	NA	8	100	0	0.3	1.1	73.1	25.5	0	0	0	NA
157297	157297	Transmission	Mk10	TAD	2017-01-30 18:00:00	-3607	14	0	NA	NA	NA	8	100	0	0	0.3	82.5	17.2	0	0	0	NA
157297	157297	Transmission	Mk10	TAD	2017-01-31 06:00:00	-3607	10	0	NA	NA	NA	8	100	0	0.4	2.2	91.4	6.1	0	0	0	NA
157297	157297	Transmission	Mk10	TAD	2017-01-31 18:00:00	-3607	6	0	NA	NA	NA	8	100	0	0	0.3	83.6	16.1	0	0	0	NA
157297	157297	Transmission	Mk10	TAD	2017-02-01 06:00:00	-3607	4	0	NA	NA	NA	8	100	0	0.3	3.5	75	21.2	0	0	0	NA
157297	157297	Transmission	Mk10	TAD	2017-02-01 18:00:00	-3607	2	0	NA	NA	NA	8	100	0	0.3	3.4	87.9	8.3	0	0	0	NA
157297	157297	Transmission	Mk10	TAD	2017-02-02 06:00:00	-3607	4	0	NA	NA	NA	8	100	0	0.2	2.4	46	51.4	0	0	0	NA
157297	157297	Transmission	Mk10	TAD	2017-02-02 18:00:00	-3607	8	0	NA	NA	NA	8	100	0	0.4	1.5	98.1	0	0	0	0	NA
157297	157297	Transmission	Mk10	TAD	2017-02-03 06:00:00	-3607	4	0	NA	NA	NA	8	100	0	0.2	4.2	47.2	48.4	0	0	0	NA
157297	157297	Transmission	Mk10	TAD	2017-02-04 06:00:00	-3607	2	0	NA	NA	NA	8	100	0	0.3	2.9	30.6	66.2	0	0	0	NA
157297	157297	Transmission	Mk10	TAD	2017-02-04 18:00:00	-3607	2	0	NA	NA	NA	8	100	0	0.4	1.5	95.5	2.6	0	0	0	NA
157297	157297	Transmission	Mk10	TAD	2017-02-05 06:00:00	-3607	4	0	NA	NA	NA	8	100	0	0.3	1.5	64.7	32	1.3	0.3	0	NA
157297	157297	Transmission	Mk10	TAD	2017-02-05 18:00:00	-3607	4	0	NA	NA	NA	8	100	0	0	0.3	71.5	28.2	0	0	0	NA
157297	157297	Transmission	Mk10	TAD	2017-02-06 06:00:00	-3607	6	0	NA	NA	NA	8	100	0	0.3	9.4	88.9	1.4	0	0	0	NA
157297	157297	Transmission	Mk10	TAD	2017-02-06 18:00:00	-3607	10	0	NA	NA	NA	8	100	0	0.2	3.2	58.1	38.4	0	0	0	NA
157297	157297	Transmission	Mk10	TAD	2017-02-07 06:00:00	-3607	6	0	NA	NA	NA	8	100	0	0.3	14.7	79.4	5.6	0	0	0	NA
157297	157297	Transmission	Mk10	TAD	2017-02-07 18:00:00	-3607	12	0	NA	NA	NA	8	100	0	0	3.7	73.3	23	0	0	0	NA
157297	157297	Transmission	Mk10	TAD	2017-02-08 06:00:00	-3607	8	0	NA	NA	NA	8	100	0	0.3	10.8	80.9	8	0	0	0	NA
157297	157297	Transmission	Mk10	TAD	2017-02-09 06:00:00	-3607	6	0	NA	NA	NA	8	100	0	0	0.4	99.2	0.4	0	0	0	NA
157297	157297	Transmission	Mk10	TAD	2017-02-09 18:00:00	-3607	4	0	NA	NA	NA	8	100	0	0.3	1.6	82	16.1	0	0	0	NA
157297	157297	Transmission	Mk10	TAD	2017-02-10 06:00:00	-3607	4	0	NA	NA	NA	8	100	0	0.3	10.9	66.1	22.8	0	0	0	NA
157297	157297	Transmission	Mk10	TAD	2017-02-10 18:00:00	-3607	10	0	NA	NA	NA	8	100	0	0.3	4.8	76.8	18.1	0	0	0	NA
157297	157297	Transmission	Mk10	TAD	2017-02-11 06:00:00	-3607	32	0	NA	NA	NA	8	100	0	0.3	1.9	81.7	16	0	0	0	NA
157297	157297	Transmission	Mk10	TAD	2017-02-11 18:00:00	-3607	36	0	NA	NA	NA	8	100	0	0	1.9	61.9	36.2	0	0	0	NA
157297	157297	Transmission	Mk10	TAD	2017-02-12 06:00:00	-3607	62	0	NA	NA	NA	8	100	0	0.2	18.5	44.5	36.9	0	0	0	NA
157297	157297	Transmission	Mk10	TAD	2017-02-12 18:00:00	-3607	62	0	NA	NA	NA	8	100	0	0.4	3.4	96.2	0	0	0	0	NA
157297	157297	Transmission	Mk10	TAD	2017-02-13 06:00:00	-3607	78	0	NA	NA	NA	8	100	0	12.5	37.4	4.5	45.7	0	0	0	NA
158697	158697	Transmission	Mk10	TAD	2016-05-25 15:00:00	15	18	0	NA	NA	NA	4	100	39.3	1.5	5.7	53.6	NA	NA	NA	NA	NA
158697	158697	Transmission	Mk10	TAD	2016-05-25 18:00:00	15	12	0	NA	NA	NA	4	100	2.1	0.7	9.7	87.6	NA	NA	NA	NA	NA
158697	158697	Transmission	Mk10	TAD	2016-05-26 06:00:00	15	8	0	NA	NA	NA	4	100	10.5	1.5	9	78.9	NA	NA	NA	NA	NA
158697	158697	Transmission	Mk10	TAD	2016-05-26 18:00:00	16	16	0	NA	NA	NA	4	100	13.6	2.4	9.1	74.9	NA	NA	NA	NA	NA
158697	158697	Transmission	Mk10	TAD	2016-05-27 06:00:00	16	28	0	NA	NA	NA	4	100	15.3	3.1	16.6	65.1	NA	NA	NA	NA	NA
158697	158697	Transmission	Mk10	TAD	2016-05-27 18:00:00	16	18	0	NA	NA	NA	4	100	0.8	0.4	1.9	97	NA	NA	NA	NA	NA
158697	158697	Transmission	Mk10	TAD	2016-05-28 06:00:00	16	26	0	NA	NA	NA	4	100	6.9	1	7.9	84.2	NA	NA	NA	NA	NA
158697	158697	Transmission	Mk10	TAD	2016-05-28 18:00:00	16	20	0	NA	NA	NA	4	100	5.1	1.7	6.8	86.4	NA	NA	NA	NA	NA
158697	158697	Transmission	Mk10	TAD	2016-05-29 06:00:00	16	14	0	NA	NA	NA	4	100	17.3	3.6	14.2	64.9	NA	NA	NA	NA	NA
168375	168375	Transmission	Mk10	TAD	2018-05-10 16:00:00	-35992	4	0	NA	NA	NA	5	100	8.7	88.1	3.2	0	0	NA	NA	NA	NA
168375	168375	Transmission	Mk10	TAD	2018-05-10 18:00:00	-35992	4	0	NA	NA	NA	5	100	1.3	21.6	18.3	55.7	3.1	NA	NA	NA	NA
168375	168375	Transmission	Mk10	TAD	2018-05-11 06:00:00	-35992	8	0	NA	NA	NA	5	100	0.3	4.3	30.3	64.9	0.3	NA	NA	NA	NA
168375	168375	Transmission	Mk10	TAD	2018-05-12 18:00:00	-35992	6	0	NA	NA	NA	5	100	0.2	9	31	59	0.7	NA	NA	NA	NA
168375	168375	Transmission	Mk10	TAD	2018-05-14 18:00:00	-35992	2	0	NA	NA	NA	5	100	0.3	1.3	7	84.7	6.7	NA	NA	NA	NA
168375	168375	Transmission	Mk10	TAD	2018-05-15 06:00:00	-35992	4	0	NA	NA	NA	5	100	0.3	6.1	15.6	78	0	NA	NA	NA	NA
168375	168375	Transmission	Mk10	TAD	2018-05-15 18:00:00	-35992	6	0	NA	NA	NA	5	100	0	0.3	10.8	88.9	0	NA	NA	NA	NA
168375	168375	Transmission	Mk10	TAD	2018-05-17 06:00:00	-35992	2	0	NA	NA	NA	5	100	0.4	1.4	8.8	89.1	0.4	NA	NA	NA	NA
168375	168375	Transmission	Mk10	TAD	2018-05-17 18:00:00	-35992	8	0	NA	NA	NA	5	100	0.3	1	14	84.7	0	NA	NA	NA	NA
168375	168375	Transmission	Mk10	TAD	2018-05-18 06:00:00	-35992	6	0	NA	NA	NA	5	100	0.3	3.1	6.3	88.5	1.7	NA	NA	NA	NA
168375	168375	Transmission	Mk10	TAD	2018-05-18 18:00:00	-35992	2	0	NA	NA	NA	5	100	0.4	18.7	25.3	55.6	0	NA	NA	NA	NA
168375	168375	Transmission	Mk10	TAD	2018-05-19 06:00:00	-35992	4	0	NA	NA	NA	5	100	0.3	3.3	12.5	83.9	0	NA	NA	NA	NA
168375	168375	Transmission	Mk10	TAD	2018-05-19 18:00:00	-35992	4	0	NA	NA	NA	5	100	1.3	20.4	31.1	47.2	0	NA	NA	NA	NA
168375	168375	Transmission	Mk10	TAD	2018-05-20 06:00:00	-35992	2	0	NA	NA	NA	5	100	0.3	1.4	9.7	88.2	0.3	NA	NA	NA	NA
168375	168375	Transmission	Mk10	TAD	2018-05-20 18:00:00	-35992	2	0	NA	NA	NA	5	100	0.3	8.8	21.1	69.9	0	NA	NA	NA	NA
168375	168375	Transmission	Mk10	TAD	2018-05-21 06:00:00	-35992	2	0	NA	NA	NA	5	100	0.3	2.1	8.4	88.9	0.3	NA	NA	NA	NA
168375	168375	Transmission	Mk10	TAD	2018-05-22 06:00:00	-35992	4	0	NA	NA	NA	5	100	0.3	3.2	13.9	82.5	0	NA	NA	NA	NA
168375	168375	Transmission	Mk10	TAD	2018-05-22 18:00:00	-35992	8	0	NA	NA	NA	5	100	0.3	3.4	17.3	78.9	0	NA	NA	NA	NA
168375	168375	Transmission	Mk10	TAD	2018-05-23 06:00:00	-35992	8	0	NA	NA	NA	5	100	0.3	5.7	14.5	76.5	3	NA	NA	NA	NA
168375	168375	Transmission	Mk10	TAD	2018-05-23 18:00:00	-35992	16	0	NA	NA	NA	5	100	0.4	16.3	31.4	51.9	0	NA	NA	NA	NA
168375	168375	Transmission	Mk10	TAD	2018-05-24 06:00:00	-35992	2	0	NA	NA	NA	5	100	0.3	1.4	29.5	68.9	0	NA	NA	NA	NA
168375	168375	Transmission	Mk10	TAD	2018-05-24 18:00:00	-35992	2	0	NA	NA	NA	5	100	0.3	8.4	24	67	0.3	NA	NA	NA	NA
168375	168375	Transmission	Mk10	TAD	2018-05-25 18:00:00	-35992	2	0	NA	NA	NA	5	100	0.7	17.1	26.4	55.8	0	NA	NA	NA	NA
168375	168375	Transmission	Mk10	TAD	2018-05-26 06:00:00	-35992	4	0	NA	NA	NA	5	100	0.3	5.7	16.9	77	0	NA	NA	NA	NA
168375	168375	Transmission	Mk10	TAD	2018-05-26 18:00:00	-35992	2	0	NA	NA	NA	5	100	0.7	15	21.8	62.5	0	NA	NA	NA	NA
168375	168375	Transmission	Mk10	TAD	2018-05-27 06:00:00	-35992	2	0	NA	NA	NA	5	100	0.3	7.1	16.9	75.7	0	NA	NA	NA	NA
168375	168375	Transmission	Mk10	TAD	2018-05-28 06:00:00	-35992	2	0	NA	NA	NA	5	100	0.3	7.6	15.8	74.6	1.8	NA	NA	NA	NA
168375	168375	Transmission	Mk10	TAD	2018-05-28 18:00:00	-35992	6	0	NA	NA	NA	5	100	0.3	6.2	15.1	78.5	0	NA	NA	NA	NA
168375	168375	Transmission	Mk10	TAD	2018-05-29 06:00:00	-35992	8	0	NA	NA	NA	5	100	0.3	7.1	16	75.7	0.9	NA	NA	NA	NA
168375	168375	Transmission	Mk10	TAD	2018-05-29 18:00:00	-35992	2	0	NA	NA	NA	5	100	0.3	3.5	19.9	73.5	2.9	NA	NA	NA	NA
168375	168375	Transmission	Mk10	TAD	2018-05-30 06:00:00	-35992	6	0	NA	NA	NA	5	100	0.6	11.6	13	73.9	0.9	NA	NA	NA	NA
168375	168375	Transmission	Mk10	TAD	2018-05-31 06:00:00	-35992	6	0	NA	NA	NA	5	100	0.3	6.4	15	78.2	0	NA	NA	NA	NA
168375	168375	Transmission	Mk10	TAD	2018-05-31 18:00:00	-35992	2	0	NA	NA	NA	5	100	0.3	9.7	25.2	64.9	0	NA	NA	NA	NA
168375	168375	Transmission	Mk10	TAD	2018-06-01 06:00:00	-35992	2	0	NA	NA	NA	5	100	0.9	16.5	22.2	60.3	0	NA	NA	NA	NA
168375	168375	Transmission	Mk10	TAD	2018-06-01 18:00:00	-35992	6	0	NA	NA	NA	5	100	1.5	35	34.7	28.8	0	NA	NA	NA	NA
168375	168375	Transmission	Mk10	TAD	2018-06-02 06:00:00	-35992	6	0	NA	NA	NA	5	100	0.3	4.1	20.1	74.1	1.5	NA	NA	NA	NA
168375	168375	Transmission	Mk10	TAD	2018-06-03 06:00:00	-35992	4	0	NA	NA	NA	5	100	0.3	3	18.6	76.6	1.5	NA	NA	NA	NA
168375	168375	Transmission	Mk10	TAD	2018-06-03 18:00:00	-35992	2	0	NA	NA	NA	5	100	0.3	1	8	88.2	2.4	NA	NA	NA	NA
168375	168375	Transmission	Mk10	TAD	2018-06-04 18:00:00	-35992	6	0	NA	NA	NA	5	100	2.1	31.1	24.7	38.6	3.4	NA	NA	NA	NA
168375	168375	Transmission	Mk10	TAD	2018-06-07 06:00:00	-35992	2	0	NA	NA	NA	5	100	0.3	2.3	14	83.1	0.3	NA	NA	NA	NA
168375	168375	Transmission	Mk10	TAD	2018-06-07 18:00:00	-35992	4	0	NA	NA	NA	5	100	0.3	5.3	29.3	64.1	1	NA	NA	NA	NA
168375	168375	Transmission	Mk10	TAD	2018-06-08 18:00:00	-35992	4	0	NA	NA	NA	5	100	0.4	0.8	3	95.8	0	NA	NA	NA	NA
168375	168375	Transmission	Mk10	TAD	2018-06-09 06:00:00	-35992	8	0	NA	NA	NA	5	100	0.3	3	9.7	85	2	NA	NA	NA	NA
168375	168375	Transmission	Mk10	TAD	2018-06-10 06:00:00	-35992	8	0	NA	NA	NA	5	100	0.3	6.4	13.2	78.2	1.8	NA	NA	NA	NA
168375	168375	Transmission	Mk10	TAD	2018-06-12 18:00:00	-35992	2	0	NA	NA	NA	5	100	0.3	3.2	20	75	1.5	NA	NA	NA	NA
168375	168375	Transmission	Mk10	TAD	2018-06-13 06:00:00	-35992	2	0	NA	NA	NA	5	100	0.3	2.5	18	78.9	0.3	NA	NA	NA	NA
168375	168375	Transmission	Mk10	TAD	2018-06-13 18:00:00	-35992	2	0	NA	NA	NA	5	100	0.3	4.5	18.1	76.5	0.6	NA	NA	NA	NA
168375	168375	Transmission	Mk10	TAD	2018-06-15 06:00:00	-35992	4	0	NA	NA	NA	5	100	0.3	1	12	84.9	1.7	NA	NA	NA	NA
168375	168375	Transmission	Mk10	TAD	2018-06-15 18:00:00	-35992	2	0	NA	NA	NA	5	100	2.2	29.3	26.3	42.2	0	NA	NA	NA	NA
168375	168375	Transmission	Mk10	TAD	2018-06-16 06:00:00	-35992	8	0	NA	NA	NA	5	100	0.3	5.7	21.2	69.3	3.5	NA	NA	NA	NA
168375	168375	Transmission	Mk10	TAD	2018-06-16 18:00:00	-35992	8	0	NA	NA	NA	5	100	2.6	24	25.5	47.8	0	NA	NA	NA	NA
168375	168375	Transmission	Mk10	TAD	2018-06-17 06:00:00	-35992	20	0	NA	NA	NA	5	100	0.3	3.6	17.2	76.8	2.1	NA	NA	NA	NA
168375	168375	Transmission	Mk10	TAD	2018-06-17 18:00:00	-35992	16	0	NA	NA	NA	5	100	1.2	18.2	18.2	60	2.4	NA	NA	NA	NA
168375	168375	Transmission	Mk10	TAD	2018-06-18 06:00:00	-35992	20	0	NA	NA	NA	5	100	0.3	2.6	12.6	84.4	0	NA	NA	NA	NA
168375	168375	Transmission	Mk10	TAD	2018-06-18 18:00:00	-35992	8	0	NA	NA	NA	5	100	2.6	33.1	23.3	41	0	NA	NA	NA	NA
168375	168375	Transmission	Mk10	TAD	2018-06-19 06:00:00	-35992	8	0	NA	NA	NA	5	100	0.3	3.9	18.7	77	0	NA	NA	NA	NA
168375	168375	Transmission	Mk10	TAD	2018-06-19 18:00:00	-35992	14	0	NA	NA	NA	5	100	0.5	15.1	39.4	44.9	0	NA	NA	NA	NA
168375	168375	Transmission	Mk10	TAD	2018-06-20 06:00:00	-35992	14	0	NA	NA	NA	5	100	0.6	9.4	15	75	0	NA	NA	NA	NA
168375	168375	Transmission	Mk10	TAD	2018-06-20 18:00:00	-35992	12	0	NA	NA	NA	5	100	0.4	12.5	32.5	54.6	0	NA	NA	NA	NA
168375	168375	Transmission	Mk10	TAD	2018-06-21 06:00:00	-35992	6	0	NA	NA	NA	5	100	0.3	9.9	13.5	76.3	0	NA	NA	NA	NA
168375	168375	Transmission	Mk10	TAD	2018-06-21 18:00:00	-35992	6	0	NA	NA	NA	5	100	1	22.9	22.9	53	0.2	NA	NA	NA	NA
168375	168375	Transmission	Mk10	TAD	2018-06-22 06:00:00	-35992	2	0	NA	NA	NA	5	100	0.3	8.1	14.8	76.8	0	NA	NA	NA	NA
168375	168375	Transmission	Mk10	TAD	2018-06-22 18:00:00	-35992	4	0	NA	NA	NA	5	100	0.2	17	31.9	50.9	0	NA	NA	NA	NA
168375	168375	Transmission	Mk10	TAD	2018-06-23 06:00:00	-35992	8	0	NA	NA	NA	5	100	0.3	6.3	17.1	76.3	0	NA	NA	NA	NA
168375	168375	Transmission	Mk10	TAD	2018-06-23 18:00:00	-35992	14	0	NA	NA	NA	5	100	0.6	18.3	28.8	52.3	0	NA	NA	NA	NA
168375	168375	Transmission	Mk10	TAD	2018-06-24 06:00:00	-35992	12	0	NA	NA	NA	5	100	0.3	6.2	14.8	78.7	0	NA	NA	NA	NA
168375	168375	Transmission	Mk10	TAD	2018-06-24 18:00:00	-35992	10	0	NA	NA	NA	5	100	0.5	14.1	18.6	66.8	0	NA	NA	NA	NA
168375	168375	Transmission	Mk10	TAD	2018-06-25 06:00:00	-35992	10	0	NA	NA	NA	5	100	0.3	5.8	11.3	82.5	0	NA	NA	NA	NA
168375	168375	Transmission	Mk10	TAD	2018-06-25 18:00:00	-35992	8	0	NA	NA	NA	5	100	0.7	13.8	28.1	57.5	0	NA	NA	NA	NA
168375	168375	Transmission	Mk10	TAD	2018-06-26 06:00:00	-35992	6	0	NA	NA	NA	5	100	0.3	6.6	10.7	79.6	2.8	NA	NA	NA	NA
168375	168375	Transmission	Mk10	TAD	2018-06-26 18:00:00	-35992	6	0	NA	NA	NA	5	100	0.8	24.5	25.2	49.5	0	NA	NA	NA	NA
168375	168375	Transmission	Mk10	TAD	2018-06-27 06:00:00	-35992	10	0	NA	NA	NA	5	100	0.3	4.1	13.1	74.3	8.2	NA	NA	NA	NA
168375	168375	Transmission	Mk10	TAD	2018-06-27 18:00:00	-35992	10	0	NA	NA	NA	5	100	0.6	18.9	29.7	50.8	0	NA	NA	NA	NA
168375	168375	Transmission	Mk10	TAD	2018-06-28 06:00:00	-35992	8	0	NA	NA	NA	5	100	0.4	0.4	5.6	89.8	3.9	NA	NA	NA	NA
168375	168375	Transmission	Mk10	TAD	2018-06-28 18:00:00	-35992	12	0	NA	NA	NA	5	100	0.3	7.3	20.6	71.8	0	NA	NA	NA	NA
168375	168375	Transmission	Mk10	TAD	2018-06-29 06:00:00	-35992	6	0	NA	NA	NA	5	100	0.3	1.7	5.1	86.7	6.1	NA	NA	NA	NA
168375	168375	Transmission	Mk10	TAD	2018-06-29 18:00:00	-35992	8	0	NA	NA	NA	5	100	0	0.4	6.6	93.1	0	NA	NA	NA	NA
168375	168375	Transmission	Mk10	TAD	2018-06-30 06:00:00	-35992	30	0	NA	NA	NA	5	100	0.6	16.9	6	76.5	0	NA	NA	NA	NA
157295	157295	Transmission	Mk10	TAD	2017-01-10 06:00:00	-3607	2	0	NA	NA	NA	5	100	0	0.3	0.3	85	14.3	NA	NA	NA	NA
157295	157295	Transmission	Mk10	TAD	2017-01-11 06:00:00	-3607	2	0	NA	NA	NA	5	100	2.7	5.4	15.2	75.9	0.9	NA	NA	NA	NA
157295	157295	Transmission	Mk10	TAD	2017-01-11 18:00:00	-3607	2	0	NA	NA	NA	5	100	15.2	22.9	20.6	41.3	0	NA	NA	NA	NA
157295	157295	Transmission	Mk10	TAD	2017-01-12 18:00:00	-3607	4	0	NA	NA	NA	5	100	14.9	23.6	23.2	38.3	0	NA	NA	NA	NA
157295	157295	Transmission	Mk10	TAD	2017-02-06 18:00:00	-3606	2	0	NA	NA	NA	5	100	0	0	0	87.9	12.1	NA	NA	NA	NA
157295	157295	Transmission	Mk10	TAD	2017-02-07 06:00:00	-3606	2	0	NA	NA	NA	5	100	0.3	0.3	0.3	34.5	64.7	NA	NA	NA	NA
157295	157295	Transmission	Mk10	TAD	2017-02-08 06:00:00	-3606	2	0	NA	NA	NA	5	100	0.6	16.1	3.4	79.2	0.6	NA	NA	NA	NA
157295	157295	Transmission	Mk10	TAD	2017-02-11 06:00:00	-3606	2	0	NA	NA	NA	5	100	2.5	6.6	20.9	70	0	NA	NA	NA	NA
157295	157295	Transmission	Mk10	TAD	2017-02-12 18:00:00	-3606	2	0	NA	NA	NA	5	100	0.3	2.1	1.7	89.2	6.6	NA	NA	NA	NA
157295	157295	Transmission	Mk10	TAD	2017-02-15 06:00:00	-3606	16	0	NA	NA	NA	5	100	5.3	17.9	7.9	67.3	1.6	NA	NA	NA	NA
157295	157295	Transmission	Mk10	TAD	2017-02-15 18:00:00	-3606	8	0	NA	NA	NA	5	100	0.3	1.5	5	74.3	19	NA	NA	NA	NA
157295	157295	Transmission	Mk10	TAD	2017-02-16 06:00:00	-3606	10	0	NA	NA	NA	5	100	0.2	0.5	1.6	58.1	39.6	NA	NA	NA	NA
157295	157295	Transmission	Mk10	TAD	2017-02-16 18:00:00	-3606	12	0	NA	NA	NA	5	100	13.5	11	5.2	70.2	0	NA	NA	NA	NA
157295	157295	Transmission	Mk10	TAD	2017-02-17 06:00:00	-3606	18	0	NA	NA	NA	5	100	52.6	18.8	17.1	11.5	0	NA	NA	NA	NA
157296	157296	Transmission	Mk10	TAD	2017-01-20 06:00:00	-3606	2	0	NA	NA	NA	5	100	0.4	2.9	3.2	92.1	1.4	NA	NA	NA	NA
157296	157296	Transmission	Mk10	TAD	2017-01-24 18:00:00	-3606	2	0	NA	NA	NA	5	100	0.2	5.7	34.2	59.9	0	NA	NA	NA	NA
157296	157296	Transmission	Mk10	TAD	2017-01-28 06:00:00	-3606	2	0	NA	NA	NA	5	100	0.3	10.9	13.8	74.8	0.3	NA	NA	NA	NA
157296	157296	Transmission	Mk10	TAD	2017-02-08 06:00:00	-3606	2	0	NA	NA	NA	5	100	0.3	17	14.4	67.6	0.8	NA	NA	NA	NA
157296	157296	Transmission	Mk10	TAD	2017-02-09 18:00:00	-3606	2	0	NA	NA	NA	5	100	0.2	27.6	14.5	57.7	0	NA	NA	NA	NA
157296	157296	Transmission	Mk10	TAD	2017-02-10 18:00:00	-3606	2	0	NA	NA	NA	5	100	0.2	50.6	24.5	24.7	0	NA	NA	NA	NA
157296	157296	Transmission	Mk10	TAD	2017-02-12 18:00:00	-3606	2	0	NA	NA	NA	5	100	0.2	49.9	17.3	32.6	0	NA	NA	NA	NA
157296	157296	Transmission	Mk10	TAD	2017-02-13 06:00:00	-3606	2	0	NA	NA	NA	5	100	0	1.1	6.5	92.4	0	NA	NA	NA	NA
157296	157296	Transmission	Mk10	TAD	2017-02-21 06:00:00	-3606	2	0	NA	NA	NA	5	100	0.2	22.1	15.5	61.9	0.2	NA	NA	NA	NA
167759	167759	Transmission	Mk10	TAD	2018-05-22 06:00:00	-35991	2	0	NA	NA	NA	6	100	3.1	2	8.1	86.1	0.7	0	NA	NA	NA
167759	167759	Transmission	Mk10	TAD	2018-05-23 06:00:00	-35991	2	0	NA	NA	NA	6	100	6.6	3.9	15.2	70.2	4.1	0	NA	NA	NA
167759	167759	Transmission	Mk10	TAD	2018-05-29 18:00:00	-35991	2	0	NA	NA	NA	6	100	21.1	5.5	16.6	53.7	3.2	0	NA	NA	NA
167759	167759	Transmission	Mk10	TAD	2018-06-03 18:00:00	-35991	2	0	NA	NA	NA	6	100	5.1	8.9	2.5	81	2.5	0	NA	NA	NA
167759	167759	Transmission	Mk10	TAD	2018-06-05 18:00:00	-35991	2	0	NA	NA	NA	6	100	26.3	15.7	23.7	34.3	0	0	NA	NA	NA
167759	167759	Transmission	Mk10	TAD	2018-06-10 06:00:00	-35991	2	0	NA	NA	NA	6	100	0.4	0.7	3.3	92.7	2.9	0	NA	NA	NA
167759	167759	Transmission	Mk10	TAD	2018-06-12 06:00:00	-35991	2	0	NA	NA	NA	6	100	1.8	2.5	3.6	91.7	0.4	0	NA	NA	NA
167759	167759	Transmission	Mk10	TAD	2018-06-14 06:00:00	-35991	2	0	NA	NA	NA	6	100	4.2	1.8	4.2	89.5	0.4	0	NA	NA	NA
167759	167759	Transmission	Mk10	TAD	2018-06-15 18:00:00	-35991	2	0	NA	NA	NA	6	100	16.5	15.9	20.4	47.2	0	0	NA	NA	NA
167759	167759	Transmission	Mk10	TAD	2018-06-16 06:00:00	-35991	2	0	NA	NA	NA	6	100	5.8	3.3	10.3	77	3.6	0	NA	NA	NA
167759	167759	Transmission	Mk10	TAD	2018-06-18 06:00:00	-35991	2	0	NA	NA	NA	6	100	2.1	2.7	12.5	77.5	5.2	0	NA	NA	NA
167759	167759	Transmission	Mk10	TAD	2018-06-19 18:00:00	-35991	2	0	NA	NA	NA	6	100	13.8	10.8	19.3	56	0	0	NA	NA	NA
167759	167759	Transmission	Mk10	TAD	2018-06-25 06:00:00	-35991	2	0	NA	NA	NA	6	100	4.1	3.5	6.4	80.9	5.1	0	NA	NA	NA
167759	167759	Transmission	Mk10	TAD	2018-06-25 18:00:00	-35991	2	0	NA	NA	NA	6	100	15.9	13.7	19.7	50.7	0	0	NA	NA	NA
167759	167759	Transmission	Mk10	TAD	2018-07-05 06:00:00	-35991	2	0	NA	NA	NA	6	100	1.1	2.9	2.2	93.8	0	0	NA	NA	NA
167759	167759	Transmission	Mk10	TAD	2018-07-15 06:00:00	-35991	2	0	NA	NA	NA	6	100	0.2	0.9	4.6	55.3	34.6	4.4	NA	NA	NA
174991	174991	Transmission	Mk10	TAD	2018-05-11 18:00:00	NA	2	0	NA	NA	NA	5	100	1.2	35.3	39.4	23.9	0.2	NA	NA	NA	NA
174991	174991	Transmission	Mk10	TAD	2018-05-12 06:00:00	NA	4	0	NA	NA	NA	5	100	0.3	5.9	8.5	83.3	2	NA	NA	NA	NA
